# Supplementary material for: Epigenome-wide association study of lung function level and its change
Source: Eur Respir J. 2019 Jul 4;54(1):1900457. doi: 10.1183/13993003.00457-2019 (PMC6610463; doi:10.1183/13993003.00457-2019)
Supplement: Supplementary file 2 [file ERJ-00457-2019.Additional_Tables.xlsx]

## Sheet: Table_S3
Table S3: Detailed results in all participants: cross-sectional associations with FEV1/FVC at time point 1 and at time point 2, separately: discovery, replication and combined EWAS meta-analyses.
					Discovery time point 1 (ECRHS/ NFBC/ SAPALDIA)				Discovery time point 2 (ECRHS/ NFBC/ SAPALDIA)				Replication time point 1 (KORA/ LBC1936/ Lifelines/ NSPHS/FTC)					Replication time point 2 (only LBC1936)		Combined meta-analysis ( ECRHS, NFBC66, SAPALDIA, KORA, LBC1936, LifeLines, NSPHS)¶
CpG ID	chr	position	Locus	known smoking related CpG‡	beta (SE)	P-value meta-analysis	direction of effects	P-value between study hetero-geneity	beta (SE)	P-value meta-analysis	direction of effects	P-value between study hetero-geneity	beta (SE)	P-value meta-analysis	replicated P-value <0.0011	direction of effects	P-value between study hetero-geneity	beta (SE)	P-value	beta (SE)	P-value meta-analysis	direction of effects	P-value between study hetero-geneity	smoking FDR P-value‡	smoking direction of effect‡
cg05575921	5	373378	AHRR	yes	0.081 (0.013)	5.118e-10	+++	0.4179	0.192 (0.041)	3.958e-21	+++	0.3322	0.123 (0.011)	3.649e-31	yes	++++-	0.009919	0.222 (0.061)	0.000280962	0.124 (0.008)	7.22e-50	+++++++	0.02286	6.1e-22	-----------+----
cg03636183	19	17000585	F2RL3	yes	0.116 (0.022)	7.086e-08	+++	0.2351	0.208 (0.032)	1.467e-15	+++	0.06267	0.209 (0.019)	3.078e-29	yes	++++-	0.04022	0.383 (0.088)	1.52e-05	0.201 (0.015)	4.5e-43	+++++++	0.00833	5.7e-17	----------------
cg21566642	2	233284661	ALPPL2	yes	0.081 (0.016)	2.77e-07	+++	0.03468	0.229 (0.036)	3.465e-17	+++	0.5779	0.156 (0.014)	9.354e-28	yes	++++-	0.005622	0.18 (0.06)	0.00267239	0.151 (0.011)	5.02e-43	+++++++	0.04272	4.5e-21	----------------
cg01940273	2	233284934	ALPPL2	yes	0.112 (0.022)	5.634e-07	+++	0.1862	0.14 (0.017)	8.109e-18	+++	0.2004	0.204 (0.02)	7.082e-25	yes	++++-	0.02269	0.279 (0.098)	0.00461727	0.206 (0.015)	4.09e-41	+++++++	0.03134	9.8e-30	----------------
cg03329539	2	233283329	ALPPL2	yes	0.154 (0.033)	4.17e-06	+++	0.5062	0.229 (0.036)	1.766e-10	+++	0.4803	0.261 (0.028)	2.012e-20	yes	++++-	0.2275	0.28 (0.114)	0.0144926	0.257 (0.023)	5.58e-30	+++++++	0.6279	9.7e-16	-----------+----
cg21161138	5	399360	AHRR	yes	0.157 (0.031)	2.728e-07	+++	0.7001	0.254 (0.039)	6.36e-14	+++	0.02722	0.22 (0.026)	4.089e-17	yes	+++++	0.3156	0.149 (0.122)	0.224169	0.243 (0.021)	9.72e-30	+++++++	0.1517	7.9e-13	----------------
cg23771366	11	86510998	PRSS23	yes	0.173 (0.035)	5.311e-07	+++	0.9737	0.196 (0.034)	2.688e-09	+++	0.1167	0.259 (0.028)	4.523e-21	yes	+++++	0.909	0.263 (0.096)	0.00665798	0.233 (0.022)	5.38e-27	+++++++	0.2864	1.9e-14	----------------
cg11660018	11	86510915	PRSS23	yes	0.191 (0.034)	1.291e-08	+++	0.5638	0.252 (0.045)	5.142e-09	+++	0.4444	0.275 (0.029)	2.288e-21	yes	++++-	0.5864	0.185 (0.11)	0.0935067	0.238 (0.023)	3.4e-26	+++++++	0.3175	4.4e-21	----------------
cg21611682	11	68138269	LRP5	yes	0.15 (0.043)	0.0005305	+++	0.4152	0.24 (0.046)	1.633e-08	+++	0.06828	0.308 (0.037)	1.384e-16	yes	+++++	0.01505	0.326 (0.146)	0.0255273	0.309 (0.03)	1.26e-25	+++++++	0.04905	4.2e-15	----------------
cg15342087	6	30720209	FLOT1	yes	0.256 (0.053)	1.561e-06	+++	0.2494	0.212 (0.049)	4.182e-09	+++	0.09384	0.37 (0.044)	6.35e-17	yes	++++-	0.058	0.165 (0.139)	0.234452	0.359 (0.036)	5.44e-24	+++++++	0.1692	3.9e-14	-----------+----
cg26703534	5	377358	AHRR	yes	0.141 (0.036)	9.259e-05	+++	0.7097	0.126 (0.013)	1.332e-08	+++	0.1098	0.253 (0.033)	1.827e-14	yes	++++-	0.001838	0.312 (0.159)	0.0501557	0.266 (0.026)	7.34e-24	+++++++	0.1007	7.2e-18	-----------+----
cg25648203	5	395444	AHRR	yes	0.139 (0.036)	9.55e-05	+++	0.5918	0.234 (0.041)	5.017e-11	+++	0.1149	0.234 (0.034)	5.708e-12	yes	++++-	0.003852	0.198 (0.151)	0.189474	0.25 (0.026)	9.84e-22	+++++++	0.1939	2.7e-11	----------------
cg19572487	17	38476024	RARA	yes	0.147 (0.031)	1.836e-06	+++	0.05336	0.321 (0.061)	4.889e-11	+++	0.1891	0.192 (0.027)	7.844e-13	yes	+++++	0.01561	0.135 (0.087)	0.120698	0.196 (0.021)	8.87e-21	+++++++	0.01802	1.6e-16	----------------
cg00310412	15	74724918	SEMA7A	yes	0.147 (0.044)	0.0008328	-++	0.06297	0.14 (0.046)	3.096e-08	+++	0.1328	0.262 (0.036)	1.851e-13	yes	+++++	0.3972	0.232 (0.134)	0.0840574	0.261 (0.028)	4.01e-20	+++++++	0.2745	1.2e-13	-----------+----
cg24859433	6	30720203	FLOT1	yes	0.245 (0.048)	3.797e-07	+++	0.2148	0.19 (0.037)	1.549e-05	+++	0.3145	0.37 (0.044)	4.14e-17	yes	++++-	0.0515	0.146 (0.149)	0.328735	0.303 (0.034)	2.05e-19	+++++++	0.0669	2.2e-09	----------------
cg09935388	1	92947588	GFI1	yes	0.06 (0.017)	0.0004554	+++	0.7562	0.084 (0.017)	9.197e-07	+++	0.7061	0.13 (0.016)	4.959e-16	yes	+++++	0.02239	0.171 (0.07)	0.0141925	0.105 (0.012)	7.05e-19	+++++++	0.03366	7e-14	-----------+----
cg14753356	6	30720108	FLOT1	yes	0.182 (0.034)	8.005e-08	+++	0.4994	0.122 (0.051)	2.041e-07	+++	0.1633	0.174 (0.025)	7.461e-12	yes	++++-	0.06566	0.131 (0.109)	0.228241	0.189 (0.021)	9.08e-19	+++++++	0.4045	2.3e-14	----------------
cg04885881	1	11123118	SRM/EXOSC10	yes	0.16 (0.031)	3.512e-07	+++	0.4664	0.177 (0.031)	6.417e-09	+++	0.4138	0.15 (0.024)	7.214e-10	yes	++++-	0.3196	0.154 (0.094)	0.102257	0.168 (0.02)	5.66e-18	+++++++	0.6704	2.7e-11	-----------+----
cg25949550	7	145814306	CNTNAP2	yes	0.168 (0.059)	0.004638	+++	0.394	0.008 (0.173)	1.951e-07	+++	0.002166	0.378 (0.053)	1.181e-12	yes	+++++	0.6291	0.282 (0.169)	0.0945503	0.335 (0.039)	6.04e-18	+++++++	0.01337	9.3e-21	----------------
cg19859270	3	98251294	GPR15	yes	0.262 (0.084)	0.001688	-++	1.759e-05	0.199 (0.023)	8.068e-08	+++	0.008837	0.406 (0.068)	2.895e-09	yes	++++-	0.007978	0.305 (0.171)	0.0761303	0.467 (0.055)	2.8e-17	+++++++	0.02898	6.3e-17	----------------
cg03450842	10	80834947	ZMIZ1	yes	0.125 (0.045)	0.005086	+++	0.6726	0.146 (0.04)	1.803e-07	+++	0.0008655	0.282 (0.041)	4.661e-12	yes	++++-	0.1939	0.107 (0.133)	0.421169	0.265 (0.031)	2.92e-17	+++++++	0.002707	2.4e-11	----?------?----
cg03707168	19	49379127	PPP1R15A	yes	0.146 (0.038)	0.0001218	+++	0.1471	0.181 (0.023)	4.379e-07	+++	0.6353	0.166 (0.029)	1.733e-08	yes	++++-	0.02602	0.228 (0.111)	0.0412613	0.206 (0.025)	1.27e-16	+++++++	0.668	3.5e-07	----?------?----
cg17087741	2	233283010	ALPPL2	yes	0.083 (0.031)	0.008348	+++	0.5585	0.252 (0.036)	5.127e-12	+++	0.2139	0.136 (0.023)	3.942e-09	yes	++++-	0.0005754	-0.062 (0.094)	0.506083	0.161 (0.02)	4.48e-16	++++++-	1.05e-05	6.1e-07	----?------?----
cg21140898	1	51442318	CDKN2C	yes	0.065 (0.023)	0.004039	+++	0.04224	0.132 (0.024)	3.037e-08	+++	0.1089	0.09 (0.022)	3.466e-05	yes	+-++-	0.02369	0 (0.066)	0.997423	0.12 (0.017)	4.46e-13	+++++++	0.1033	3.7e-08	---------?-+----
cg01899089	5	369969	AHRR	yes	0.131 (0.041)	0.001406	+++	0.8419	0.173 (0.06)	3.051e-06	+++	0.003328	0.132 (0.032)	4.893e-05	yes	+-+++	0.03738	0.01 (0.103)	0.925062	0.172 (0.027)	1.47e-10	+++++++	0.005121	1.8e-12	----------------
cg08763102	4	3079751	HTT	yes	0.257 (0.052)	6.505e-07	+++	0.4741	0.23 (0.045)	0.00374	+++	0.6603	0.209 (0.047)	9.938e-06	yes	+-++-	1.547e-05	-0.133 (0.141)	0.345215	0.225 (0.039)	1.2e-08	++++++-	0.0006823	3.8e-15	-----------+----
cg21282907	6	74289980	SLC17A5	yes	0.117 (0.044)	0.007804	+++	0.1129	0.325 (0.055)	1.645e-09	+++	0.5248	0.083 (0.041)	0.04214	no	+-++-	0.09369	-0.202 (0.104)	0.0519925	0.176 (0.031)	1.28e-08	++++++-	0.003367	0.0128	---+-+---+------
cg20853880	2	10184444	KLF11	yes	0.049 (0.02)	0.01407	--+	0.01794	0.108 (0.02)	1.231e-07	+++	0.0736	0.046 (0.019)	0.01682	no	++++-	0.3953	0.046 (0.061)	0.455895	0.077 (0.014)	6.05e-08	+++++++	0.05161	3.7e-07	-----------?----
cg16391678	16	30485597	ITGAL	yes	0.147 (0.054)	0.006052	+++	0.01868	0.245 (0.044)	1.265e-07	+++	0.08583	0.111 (0.033)	0.0009062	yes	++++-	0.2717	-0.078 (0.108)	0.46963	0.164 (0.031)	1.15e-07	++++++-	0.002857	3e-11	----------------
Footnote to Table S3: see Supplementary Material Text.

## Sheet: Table S4
Table S4: Detailed results in all participants: cross-sectional associations with FEV1 at time point 1 and at time point 2, separately: discovery, replication and combined EWAS meta-analyses.
					Discovery time point 1				Discovery time point 2 (ECRHS/ NFBC/ SAPALDIA)				Replication time point 1 (KORA/ LBC1936/ Lifelines/ NSPHS/ FTC)					Replication time point 2 (only LBC1936)		Combined meta-analysis ( ECRHS, NFBC66, SAPALDIA, KORA, LBC1936, LifeLines, NSPHS)¶
CpG ID	chr	position	Locus	known smoking related CpG‡	beta (SE)	P-value meta-analysis	direction of effect (ECRHS/ NFBC/ SAPALDIA)	P-value between study hetero-geneity	beta (SE)	P-value meta-analysis	direction of effect	P-value between study hetero-geneity	beta (SE)	P-value meta-analysis	replicated P-value <0.00067	direction of effect	P-value between study hetero-geneity	beta (SE)	P-value meta-analysis	beta (SE)	P-value meta-analysis	direction of effects	P-value between study hetero-geneity	smoking FDR P-value‡	smoking direction of effect‡
cg05575921	5	373378	AHRR	yes	0.353 (0.094)	0.000177	+-+	0.03512	0.693 (0.093)	9.333e-14	+++	0.5134	0.835 (0.072)	1.575e-31	yes	++++-	0.4306	0.97 (0.242)	7.51e-05	0.785 (0.0567)	1.48e-43	+++++++	0.4289	6.1e-22	-----------+----
cg03636183	19	17000585	F2RL3	yes	0.647 (0.153)	2.253e-05	+-+	0.1682	1.112 (0.154)	5.382e-13	+++	0.6324	1.342 (0.123)	1.298e-27	yes	+++++	0.8405	1.496 (0.352)	2.67e-05	1.275 (0.0975)	4.08e-39	+++++++	0.6632	5.7e-17	----------------
cg21566642	2	233284661	ALPPL2	yes	0.41 (0.114)	0.0003057	+++	0.1499	0.775 (0.115)	1.766e-11	+++	0.4659	1.085 (0.097)	5.218e-29	yes	+++++	0.7197	0.667 (0.24)	0.0056501	0.939 (0.0741)	7.43e-37	+++++++	0.1915	4.5e-21	----------------
cg01940273	2	233284934	ALPPL2	yes	0.477 (0.16)	0.002873	+-+	0.05543	1.047 (0.16)	5.765e-11	+++	0.5232	1.351 (0.131)	7.357e-25	yes	++++-	0.2107	0.896 (0.395)	0.0237048	1.254 (0.1029)	3.3e-34	+++++++	0.3453	9.8e-30	----------------
cg05951221	2	233284402	ALPPL2	yes	0.444 (0.157)	0.004656	?-+	0.09857	0.775 (0.18)	1.72e-05	??+	1	1.242 (0.118)	4.819e-26	yes	++++-	0.8292	1.11 (0.337)	0.00106267	1.115 (0.0986)	1.14e-29	??+++++	0.2578	6.8e-23	----------------
cg21161138	5	399360	AHRR	yes	0.686 (0.219)	0.001769	+-+	0.1417	1.306 (0.233)	2.008e-08	+++	0.8888	1.549 (0.171)	1.395e-19	yes	+++++	0.1056	1.247 (0.487)	0.0108189	1.563 (0.143)	8.88e-28	+++++++	0.7395	7.9e-13	----------------
cg03329539	2	233283329	ALPPL2	yes	0.867 (0.24)	0.0003092	+++	0.496	1.276 (0.247)	2.364e-07	+++	0.606	1.641 (0.189)	3.75e-18	yes	++++-	0.01148	1.224 (0.457)	0.00771819	1.614 (0.1513)	1.46e-26	+++++++	0.2931	9.7e-16	-----------+----
cg11660018	11	86510915	PRSS23	yes	1.147 (0.241)	1.835e-06	+++	0.998	1.269 (0.23)	3.21e-08	+++	0.3349	1.566 (0.192)	3.525e-16	yes	++++-	0.008141	0.913 (0.442)	0.0396717	1.51 (0.1496)	6.09e-24	+++++++	0.1262	4.4e-21	----------------
cg19572487	17	38476024	RARA	yes	0.845 (0.219)	0.0001146	+++	0.7474	1.403 (0.214)	6.042e-11	+++	0.4189	1.399 (0.176)	2.197e-15	yes	+++++	0.005926	0.41 (0.349)	0.240133	1.323 (0.1368)	4.29e-22	+++++++	0.001146	1.6e-16	----------------
cg15342087	6	30720209	FLOT1	yes	1.589 (0.378)	2.622e-05	+++	0.5379	2.455 (0.376)	6.233e-11	+++	0.8626	1.943 (0.285)	9.734e-12	yes	++++-	0.04058	0.827 (0.557)	0.138265	2.172 (0.2277)	1.41e-21	+++++++	0.1889	3.9e-14	-----------+----
cg27241845	2	233250370	ALPPL2	yes	0.553 (0.22)	0.01194	+-+	0.2373	1.198 (0.208)	7.774e-09	+++	0.2989	1.1 (0.175)	3.046e-10	yes	+++++	0.0009475	0.78 (0.366)	0.033604	1.316 (0.1381)	1.63e-21	+++++++	0.2593	2.7e-10	-----------+----
cg23771366	11	86510998	PRSS23	yes	1.077 (0.246)	1.164e-05	+++	0.9619	1.079 (0.224)	1.436e-06	+++	0.28	1.369 (0.18)	3.293e-14	yes	++++-	0.01553	1.017 (0.387)	0.00895083	1.32 (0.1424)	1.93e-20	+++++++	0.1019	1.9e-14	----------------
cg00310412	15	74724918	SEMA7A	yes	1.006 (0.316)	0.00147	+++	0.3474	1.823 (0.304)	2.081e-09	+++	0.3008	1.722 (0.233)	1.313e-13	yes	+++++	0.009367	0.539 (0.538)	0.316997	1.723 (0.1872)	3.4e-20	+++++++	0.009582	1.2e-13	-----------+----
cg26703534	5	377358	AHRR	yes	0.556 (0.259)	0.03183	+++	0.6606	0.904 (0.284)	0.001433	+++	0.1803	1.716 (0.216)	1.883e-15	yes	+++++	0.08699	2.023 (0.633)	0.00150116	1.583 (0.1754)	1.75e-19	+++++++	0.0444	7.2e-18	-----------+----
cg07626482	19	47289503	SLC1A5	yes	1.343 (0.441)	0.002312	+++	0.2311	2.334 (0.4)	5.394e-09	+++	0.8688	1.911 (0.331)	7.59e-09	yes	++++-	0.1226	1.878 (0.707)	0.00819995	2.29 (0.2551)	2.76e-19	+++++++	0.9891	7.4e-13	---+------------
cg25648203	5	395444	AHRR	yes	0.709 (0.255)	0.005327	+-+	0.04394	1.465 (0.266)	3.635e-08	+++	0.8257	1.397 (0.224)	4.153e-10	yes	++++-	0.3187	1.276 (0.603)	0.0349117	1.474 (0.1744)	2.87e-17	+++++++	0.9683	2.7e-11	----------------
cg02583484	12	54677008	HNRNPA1	yes	0.985 (0.311)	0.001557	+++	0.6609	1.539 (0.285)	6.762e-08	+++	0.5325	1.421 (0.24)	3.28e-09	yes	+++++	0.4461	1.398 (0.512)	0.00655019	1.563 (0.1863)	5.04e-17	+++++++	0.821	1.7e-20	-----------+----
cg12075928	8	141801307	PTK2	yes	0.584 (0.182)	0.001329	+++	0.4301	0.968 (0.186)	1.818e-07	+++	0.3205	0.789 (0.151)	1.656e-07	yes	+-++-	5.558e-06	0.275 (0.276)	0.319772	0.993 (0.1199)	1.21e-16	+++++++	0.005169	1.9e-10	----?-----------
cg07986378	12	11898284	ETV6	yes	0.752 (0.199)	0.0001537	+++	0.4059	0.924 (0.213)	1.419e-05	+++	0.1584	0.822 (0.156)	1.3e-07	yes	++++-	0.0001004	0.407 (0.332)	0.221445	1.038 (0.1323)	4.28e-15	+++++++	0.1129	3.3e-07	-----------+-+--
cg18826637	2	145116633		yes	0.421 (0.125)	0.000782	?++	0.8546	0.642 (0.105)	8.923e-10	+++	0.5733	0.545 (0.119)	4.899e-06	yes	+?++-	0.08629			0.613 (0.0789)	8.24e-15	++++++?	0.7046	3.7e-05	----???----+----
cg03149958	6	36326677	ETV7	yes	1.174 (0.261)	6.678e-06	+++	0.8134	1.568 (0.228)	5.439e-12	+++	0.303	0.776 (0.241)	0.001299		+-++-	0.06239	0.411 (0.384)	0.284389	1.268 (0.1635)	8.55e-15	+++++++	0.1261	1.6e-08	----------------
cg19859270	3	98251294	GPR15	yes	1.858 (0.619)	0.002678	+++	0.0001346	3.208 (0.583)	3.675e-08	+++	0.005371	2.662 (0.435)	9.411e-10	yes	++++-	0.01143	0.38 (0.691)	0.581969	2.741 (0.3559)	1.34e-14	+++++++	6.25e-05	6.3e-17	----------------
cg19589396	8	103937374		yes	0.937 (0.284)	0.0009609	?++	0.4622	1.203 (0.238)	4.511e-07	+++	0.6601	1.139 (0.218)	1.694e-07	yes	+++++	0.005048	0.426 (0.376)	0.258461	1.216 (0.1596)	2.5e-14	+++++++	0.07045	1.7e-09	---------+------
cg18181703	17	76354621	SOCS3	yes	1.026 (0.255)	5.784e-05	+++	0.7883	1.314 (0.247)	1.044e-07	+++	0.9853	0.985 (0.202)	1.055e-06	yes	++++-	0.4223	1.131 (0.44)	0.0103843	1.196 (0.158)	3.74e-14	+++++++	0.9943	4.2e-06	---+-----+---+--
cg05673882	5	74862702	POLK	yes	1.006 (0.21)	1.678e-06	+-+	0.03407	1.311 (0.209)	3.314e-10	+++	0.1783	0.764 (0.16)	1.687e-06	yes	+++-+	0.07594	0.363 (0.337)	0.282921	0.969 (0.1306)	1.17e-13	+++++-+	0.009405	7.2e-09	-----------+----
cg25292882	15	39431467		yes	1.259 (0.399)	0.001617	+++	0.2501	1.969 (0.361)	5.07e-08	+++	0.2266	0.851 (0.254)	0.0008149		+-+++	1.231e-05	0.28 (0.46)	0.543119	1.689 (0.2306)	2.36e-13	+++++++	0.006521	2.8e-07	-----------+-+--
cg27537125	1	25349681		yes	0.841 (0.512)	0.1007	+-+	0.3549	2.114 (0.491)	1.687e-05	+++	0.9723	2.154 (0.372)	7.305e-09	yes	++++-	0.1548	0.248 (0.893)	0.781306	2.156 (0.2987)	5.28e-13	+++++++	0.3782	5.5e-16	-----------+----
cg01127300	22	38614796		yes	0.813 (0.205)	7.533e-05	+++	0.1216	1.159 (0.182)	1.846e-10	+++	0.167	0.692 (0.159)	1.323e-05	yes	++++-	0.392	0.349 (0.354)	0.325319	0.853 (0.12)	1.19e-12	+++++++	0.05982	7.6e-09	-----------+----
cg23110422	21	40182073	ETS2	yes	0.834 (0.307)	0.006655	+++	0.2944	1.506 (0.288)	1.74e-07	+++	0.5341	1.269 (0.271)	2.923e-06	yes	++++-	0.05036	0.088 (0.537)	0.870333	1.415 (0.2002)	1.6e-12	+++++++	0.1442	3.5e-11	---------+------
cg21393163	1	12217629		yes	1.163 (0.377)	0.002018	+-+	0.002492	1.752 (0.378)	3.516e-06	+++	0.06609	1.791 (0.281)	1.87e-10	yes	+++++	0.252	0.648 (0.797)	0.416585	1.628 (0.231)	1.81e-12	+++++++	0.0692	3.8e-12	----------------
cg19266329	1	145456128		yes	0.875 (0.299)	0.003374	+++	0.4492	1.963 (0.299)	5.437e-11	+++	0.4179	0.824 (0.243)	0.0006981		+-++-	0.01439	-0.07 (0.448)	0.874913	1.34 (0.1908)	2.16e-12	++++++-	0.00481	0.0004	-----------+----
cg13976502	14	74227875	C14orf43	yes	0.785 (0.355)	0.02698	+++	0.3689	1.928 (0.358)	7.062e-08	+++	0.09377	1.111 (0.294)	0.0001568	yes	+-++-	0.02453	0.359 (0.547)	0.512521	1.576 (0.2303)	7.86e-12	+++++++	0.08803	5e-08	-----------+----
cg24086068	4	77356008	SHROOM3	yes	0.602 (0.187)	0.001267	+++	0.5206	1.055 (0.183)	7.798e-09	+-+	0.009014	0.718 (0.193)	0.0001919	yes	+?++-	0.4081			0.911 (0.1332)	7.92e-12	+-++++?	0.02885	0.0001	----???--+------
cg04813697	10	22920025	PIP4K2A	yes	0.911 (0.237)	0.0001183	+++	0.2522	1.209 (0.231)	1.703e-07	+++	0.9399	0.781 (0.168)	3.227e-06	yes	++++-	0.491	0.382 (0.32)	0.233325	0.953 (0.1394)	7.93e-12	+++++++	0.584	5.8e-07	---+-------+----
cg21990700	12	7260776	C1RL	yes	1.161 (0.251)	3.857e-06	+++	0.4828	1.53 (0.251)	1.177e-09	+++	0.3136	0.836 (0.225)	0.0002028	yes	+++++	0.4971	0.267 (0.628)	0.671073	1.166 (0.1716)	1.06e-11	+++++++	0.1368	3.9e-17	-----------+----
cg08549335	7	30387954	ZNRF2	yes	0.619 (0.174)	0.0003671	?++	0.211	1.064 (0.18)	3.164e-09	+++	0.3479	0.41 (0.116)	0.0003911	yes	+++++	0.553	0.522 (0.24)	0.0302937	0.713 (0.1053)	1.26e-11	+++++++	0.1464	0.0162	-?---??--+++-+--
cg12303084	20	45985741	ZMYND8	yes	1.234 (0.409)	0.002574	+++	0.5447	1.896 (0.369)	2.72e-07	+++	0.886	1.361 (0.323)	2.458e-05	yes	+++++	0.6174	0.618 (0.669)	0.356133	1.608 (0.2415)	2.76e-11	+++++++	0.7702	4.2e-15	---+------------
cg00666749	13	21637118	LATS2	yes	0.682 (0.314)	0.03009	+-+	0.001062	1.535 (0.292)	1.496e-07	+++	0.006915	0.654 (0.219)	0.002765		+-+++	0.004895	0.305 (0.419)	0.467566	1.249 (0.189)	3.81e-11	+++++++	0.006363	0.0054	-----------+++--
cg06762457	6	149806635	ZC3H12D	yes	0.657 (0.221)	0.002902	+-+	0.02111	1.092 (0.196)	2.586e-08	+++	0.4259	0.75 (0.158)	1.938e-06	yes	++++-	0.5048	0.016 (0.298)	0.9583	0.816 (0.1235)	3.9e-11	+++++++	0.08117	1.1e-06	-----------+----
cg23205886	5	138611766	SNHG4	yes	1.142 (0.312)	0.0002465	+++	0.2153	1.79 (0.299)	2.067e-09	+++	0.8148	0.58 (0.243)	0.01697		+-+++	0.0597	0.526 (0.475)	0.268734	1.258 (0.1919)	5.63e-11	+++++++	0.1944	2.1e-09	-----------+-+--
cg02716826	9	33447032	SUGT1P1	yes	0.668 (0.319)	0.0365	+++	0.5048	1.518 (0.295)	2.534e-07	+++	0.5165	1.134 (0.26)	1.325e-05	yes	+++++	0.9985	0.855 (0.613)	0.163771	1.281 (0.198)	9.68e-11	+++++++	0.8403	0.0003	---+-------+-+--
cg03547355	1	227003060		yes	1.163 (0.355)	0.00104	+++	0.3345	1.818 (0.344)	1.219e-07	+++	0.6057	0.704 (0.273)	0.01005		+-+++	0.0006844	0.318 (0.547)	0.561913	1.409 (0.2201)	1.54e-10	+++++++	0.3316	1.2e-08	----------------
cg06826457	12	12867669		yes	1.182 (0.293)	5.381e-05	+++	0.3439	1.466 (0.284)	2.456e-07	+++	0.1698	0.811 (0.228)	0.0003759	yes	++++-	0.04758	0.338 (0.551)	0.539991	1.124 (0.181)	5.35e-10	+++++++	0.0435	2.9e-05	---------+-+----
cg00741986	4	2748332	TNIP2	yes	0.722 (0.341)	0.03407	-++	0.1598	1.7 (0.336)	4.055e-07	+++	0.8998	0.959 (0.251)	0.0001313	yes	++++-	0.355	0.461 (0.484)	0.342159	1.246 (0.2017)	6.52e-10	+++++++	0.3251	5.4e-08	---------+-+----
cg25953130	10	63753550	ARID5B	yes	0.676 (0.148)	4.641e-06	+-+	0.1008	0.882 (0.148)	2.736e-09	+++	0.3043	0.526 (0.13)	5.452e-05	yes	+++++	0.1966	-0.332 (0.276)	0.230045	0.618 (0.1004)	7.24e-10	++++++-	0.005534	2.9e-09	-----------+----
cg00073460	6	149806502	ZC3H12D	yes	0.513 (0.192)	0.007702	+-+	0.06995	0.978 (0.178)	3.598e-08	+++	0.5381	0.698 (0.148)	2.499e-06	yes	++++-	0.7754	-0.218 (0.272)	0.422371	0.701 (0.114)	8.03e-10	++++++-	0.01533	2.1e-09	----?------?--+-
cg05593667	6	35490744		yes	0.533 (0.233)	0.02235	-++	0.09108	1.33 (0.257)	2.262e-07	+?+	0.4399	0.721 (0.199)	0.0002874	yes	++++-	0.3031	0.209 (0.426)	0.623376	0.964 (0.1609)	2.08e-09	+?+++++	0.1945	2.3e-16	---------+---+--
cg01882991	6	6677756		yes	1.423 (0.32)	8.919e-06	+++	0.6426	1.739 (0.305)	1.22e-08	+++	0.5166	0.478 (0.243)	0.04939		+-++-	0.01965	0.127 (0.474)	0.788548	1.162 (0.1947)	2.39e-09	+++++++	0.0658	5.4e-07	-------------+--
cg16708465	13	95933097	ABCC4	yes	0.546 (0.278)	0.04954	+-+	0.3225	1.492 (0.28)	9.826e-08	+++	0.5868	0.779 (0.257)	0.002422		++++-	0.1056	0.032 (0.452)	0.942978	1.081 (0.1895)	1.15e-08	+++++++	0.03814	6.6e-05	---+-------+-+--
cg01243823	16	50732212	NOD2	yes	0.501 (0.218)	0.02152	+++	0.4263	1.157 (0.223)	2.054e-07	+++	0.1461	0.657 (0.183)	0.0003304	yes	++++-	0.5009	0.175 (0.525)	0.739222	0.816 (0.1435)	1.31e-08	+++++++	0.07932	0.0002	---+-------+----
cg03957124	6	37016869		yes	1.289 (0.395)	0.001111	+++	0.567	2.231 (0.412)	6.014e-08	+++	0.9058	0.543 (0.257)	0.03483		+-++-	0.0343	0.384 (0.47)	0.414266	1.238 (0.2188)	1.53e-08	+++++++	0.07667	2e-05	-----------+----
cg05135521	2	161188335	RBMS1	yes	0.485 (0.179)	0.006643	+++	0.6342	0.907 (0.169)	8.525e-08	+++	0.7529	0.347 (0.147)	0.01852		+++++	0.5785	0.198 (0.267)	0.458282	0.628 (0.1122)	2.25e-08	+++++++	0.3396	2.2e-07	----------------
cg16288101	14	88621538		yes	0.715 (0.178)	5.965e-05	+++	0.5766	0.836 (0.144)	5.802e-09	+++	0.6947	0.474 (0.148)	0.001336		+++-+	0.1816	-0.134 (0.223)	0.546393	0.554 (0.0999)	2.98e-08	+++++--	0.003215	1.3e-05	-----------+----
cg05557932	16	3929351	CREBBP	yes	1.121 (0.326)	0.0005868	+++	0.2634	1.808 (0.336)	7.097e-08	+++	0.05055	0.671 (0.244)	0.005842		++++-	0.3041	0.014 (0.567)	0.980103	1.137 (0.2051)	2.99e-08	+++++++	0.02232	0.0012	-----------+-+--
cg01598596	3	187464648	BCL6	yes	0.563 (0.155)	0.0002831	+++	0.1759	0.828 (0.163)	3.48e-07	+++	0.0515	0.198 (0.132)	0.1337		+-+++	0.2887	0.62 (0.262)	0.0183075	0.583 (0.1056)	3.49e-08	+++++++	0.05351	0.0005	-----+-----+----
cg10691866	7	65817282	TPST1	yes	0.675 (0.182)	0.0002162	+++	0.9424	0.906 (0.179)	3.887e-07	+++	0.1964	0.237 (0.144)	0.09915		--+++	0.01538	0.328 (0.327)	0.315157	0.613 (0.1154)	1.07e-07	++++-++	0.01406	1.4e-14	----------------
cg21282907	6	74289980		yes	0.708 (0.315)	0.0248	+++	0.6088	1.744 (0.298)	4.598e-09	+++	0.4403	0.572 (0.262)	0.029	no	+-++-	0.0684	-0.521 (0.418)	0.2136	1.042 (0.1964)	1.12e-07	++++++-	0.001146	0.0128	---+-+---+------
cg20059012	12	53613154	RARG	yes	0.476 (0.216)	0.02723	+?+	0.5636	0.964 (0.185)	1.769e-07	+++	0.2736	0.338 (0.162)	0.03697	no	++?+-	0.4086	0.404 (0.336)	0.229425	0.656 (0.1266)	2.22e-07	+++?+++	0.1191	4.4e-21	-?--?----?-?----
cg12761472	6	119031922		yes	1.251 (0.292)	1.787e-05	+++	0.6184	1.676 (0.308)	5.284e-08	+++	0.8867	0.705 (0.268)	0.008631	no	++++-	0.2984	-0.158 (0.407)	0.697398	1.033 (0.2005)	2.58e-07	++++++-	0.01933	4.9e-05	-------+---+--+-
cg11231349	1	162050656	NOS1AP	yes	1.17 (0.234)	5.842e-07	?++	0.03241	1.262 (0.242)	1.924e-07	??+	1	0.444 (0.183)	0.015	no	+-++-	0.1744	-0.017 (0.29)	0.95404	0.74 (0.1443)	2.9e-07	??++++-	0.01684	1.5e-06	---+-------+-+--
cg06505619	16	698072	WDR90	yes	0.787 (0.286)	0.005948	+-+	0.3526	1.295 (0.251)	2.485e-07	+++	0.09003	0.273 (0.199)	0.1712	no	+-++-	0.05398	0.092 (0.303)	0.760459	0.775 (0.1531)	4.1e-07	+++++++	0.02341	5.2e-05	------------++--
Footnote to Table S4: see Supplementary Material Text.

## Sheet: Table_S5
Table S5: Detailed results in all participants: cross-sectional associations with FVC at time point 1 and at time point 2, separately: discovery, replication and combined EWAS meta-analyses.
					Discovery time point 1 (ECRHS/ NFBC/ SAPALDIA)				Discovery time point 2 (ECRHS/ NFBC/ SAPALDIA)				Replication time point 1 (KORA/ LBC36/ Lifelines/ NSPHS/FTC)					Replication time point 2 (only LBC1936)		Combined meta-analysis (ECRHS, NFBC66, SAPALDIA, KORA, LBC1936, LifeLines, NSPHS)¶
CpG ID	chr	position	Locus	known smoking related CpG‡	beta (SE)	P-value meta-analysis	direction of effects	P-value between study hetero-geneity	beta (SE)	P-value meta-analysis	direction of effects	P-value between study hetero-geneity	beta (SE)	P-value meta-analysis	replicated P-value <0.0031	direction of effects	P-value between study hetero-geneity	beta (SE)	P-value meta-analysis	beta (SE)	P-value meta-analysis	direction of effects	P-value between study hetero-geneity	smoking FDR P-value‡	smoking direction of effects‡
cg03149958	6	36326677	ETV7	yes	0.573 (0.297)	0.05368	-++	0.6785	1.383 (0.254)	5.193e-08	+++	0.2976	0.897 (0.275)	0.001084	yes	+-++-	0.07969	0.486 (0.487)	0.31792	1.2459 (0.186)	1.88e-11	+++++++	0.3549	1.6e-08	----------------
cg08549335	7	30387954	ZNRF2	yes	0.507 (0.198)	0.01036	?++	0.4763	1.004 (0.199)	4.744e-07	+++	0.3754	0.474 (0.132)	0.0003386	yes	+++++	0.948	0.764 (0.304)	0.0123075	0.7439 (0.119)	3.8e-10	+++++++	0.5216	0.0162	-?---??--+++-+--
cg19266329	1	145456128		yes	0.721 (0.339)	0.03317	-++	0.4112	1.911 (0.334)	1.033e-08	+-+	0.03725	0.594 (0.276)	0.03131	no	+-++-	0.1609	0.103 (0.567)	0.855377	1.2535 (0.216)	6.36e-09	+-+++++	0.01506	0.0004	-----------+----
cg05575921	5	373378	AHRR	yes	-0.029 (0.107)	0.7881	--+	0.1962	0.27 (0.106)	0.01088	+-+	0.007559	0.428 (0.081)	1.179e-07	yes	++++-	0.4868	0.614 (0.312)	0.0494406	0.3704 (0.064)	8.79e-09	+-+++++	0.02692	6.1e-22	-----------+----
cg03636183	19	17000585	F2RL3	yes	0.076 (0.174)	0.6627	+-+	0.663	0.537 (0.173)	0.001914	+-+	0.158	0.668 (0.140)	1.816e-06	no	+++++	0.598	0.778 (0.454)	0.0875	0.6182 (0.11)	2.04e-08	+-+++++	0.36	5.7e-17	----------------
cg23205886	5	138611766	SNHG4	yes	0.799 (0.354)	0.02377	-++	0.08002	1.725 (0.335)	2.548e-07	+++	0.3809	0.512 (0.275)	0.06296	no	+-++-	0.2167	0.937 (0.601)	0.119737	1.2061 (0.217)	2.74e-08	+++++++	0.324	2.1e-09	-----------+-+--
cg24086068	4	77356008	SHROOM3	yes	0.324 (0.211)	0.1257	+++	0.8778	1.069 (0.204)	1.594e-07	+++	0.1067	0.448 (0.211)	0.03344	no	+?++-	0.7511	na	na	0.7835 (0.147)	9.89e-08	++++?++	0.1225	0.0001	----???--+------
cg25953130	10	63753550	ARID5B	yes	0.579 (0.168)	0.0005581	+++	0.2479	0.845 (0.165)	2.793e-07	+++	0.1035	0.333 (0.147)	0.0239	no	+-+++	0.06314	-0.271 (0.351)	0.439487	0.5908 (0.113)	1.55e-07	++++-++	0.02775	2.9e-09	-----------+----
Footnote to Table S5: see Supplementary Material Text.

## Sheet: Table_S9
Table S9: Detailed results in never smokers: cross-sectional associations with lung function at time point 1 and at time point 2, separately: discovery, replication and combined EWAS meta-analyses.
					Discovery meta-analysis at time point 1 (ECRHS/ NFBC/ SAPALDIA)				Discovery meta-analysis at time point 2 (ECRHS/ NFBC/ SAPALDIA)				Replication meta-analysis (KORA/ LBC1936/ Lifelines/ NSPHS/ FTC)				Replication time point 2 (only LBC36)		Combined meta-analysis (ECRHS/ NFBC/ SAPALDIA/KORA/ LBC36/ Lifelines/ NSPHS)
CpG ID	chr	position	Locus	known smoking CpG‡	beta (SE)	P-value meta-analysis	direction of effect	P-value between study hetero-geneity	beta (SE)	P-value meta-analysis	direction of effect	P-value between study hetero-geneity	beta (SE)	P-value meta-analysis	direction of effect	P-value between study hetero-geneity	beta (SE)	P-value	beta (SE)	P-value meta-analysis	direction of effect	P-value between study hetero-geneity
FEV1
cg25758394	1	3623859	TP73	no	3.095 (0.808)	0.000128	?-+	0.002887	5.287 (0.878)	1.727e-09	??+	1	-0.027 (0.584)	0.963	-+-+-	0.341	-0.027 (0.584)	0.963	1.926 (0.541)	0.0003718	??+--++	4.02e-05
cg18664508	3	169487465	ARPM1	no	-2.513 (0.885)	0.004508	+--	0.007611	-5.687 (1.012)	1.917e-08	---	0.2199	-1.327 (0.604)	0.028	-----	0.6845	-1.327 (0.604)	0.028	-1.807 (0.517)	0.0004739	------+	3.8e-05
cg04460372	9	130661175	ST6GALNAC	yes	2.768 (0.544)	3.544e-07	+++	0.349	1.252 (0.547)	0.02198	-++	0.3598	0.094 (0.373)	0.8012	--++-	0.209	0.094 (0.373)	0.8012	0.912 (0.325)	0.004937	-+++-++	0.6298
cg00911551	12	8234647	NECAP1	no	-5.031 (0.974)	2.431e-07	---	0.7786	1.95 (1.891)	0.3025	+-+	0.4065	-1.333 (0.735)	0.06969	-++--	0.363	-1.333 (0.735)	0.06969	-0.623 (0.719)	0.3861	+-++--+	0.08993
cg20278790	20	57583474	CTSZ	no	1.913 (0.656)	0.003551	--+	0.0001015	3.255 (0.631)	2.507e-07	-++	0.02837	-0.284 (0.499)	0.5691	--+--	0.2106	-0.284 (0.499)	0.5691	1.908 (0.448)	2.02e-05	-+++--+	0.003289
FEV1/FVC
cg25758394	1	3623859	TP73	no	0.496 (0.109)	5.172e-06	?-+	0.001988	0.708 (0.127)	2.687e-08	??+	1	-0.153 (0.096)	0.113	---+-	0.2228	-0.117 (0.345)	0.735094	0.213 (0.083)	0.0107	??+--+-	1.78e-06
cg05785298	1	204654622	LRRN2	no	0.118 (0.28)	0.6748	-++	0.8757	-1.003 (0.188)	9.099e-08	-+-	0.01541	-0.136 (0.13)	0.2952	--++-	0.9149	-0.122 (0.814)	0.880601	-0.423 (0.111)	0.0001407	-+-+-+-	0.0006519
cg15981995	3	169487311	ARPM1	no	-0.623 (0.169)	0.0002214	?--	0.005147	-1.223 (0.224)	5.042e-08	??-	1	-0.099 (0.077)	0.1959	-+---	0.404	0.003 (0.618)	0.996085	-0.231 (0.073)	0.001627	??----+	9.38e-05
cg18664508	3	169487465	ARPM1	no	-0.311 (0.121)	0.01043	++-	0.003122	-0.802 (0.145)	2.929e-08	+--	0.007542	-0.155 (0.083)	0.06114	-----	0.7823	-0.235 (0.466)	0.613962	-0.308 (0.072)	2.02e-05	+------	0.0001876
cg27235034	6	29976917	HLA-J	no	0.383 (0.075)	3.535e-07	-++	0.08295	0.203 (0.084)	0.01533	+++	0.5982	0.073 (0.073)	0.3171	++-+-	0.7204	-0.045 (0.212)	0.831774	0.121 (0.057)	0.03368	+++-++-	0.621
cg12647932	6	70576740	COL19A1	no	-1.018 (0.185)	3.669e-08	---	0.5412	0.04 (0.202)	0.8432	-+-	0.4293	-0.074 (0.15)	0.6227	-+--+	0.28	0.601 (0.91)	0.509167	-0.092 (0.124)	0.4595	-+----+	0.7907
cg13562246	8	33368277	C8orf41	no	0.394 (0.1)	7.58e-05	+++	0.1845	0.537 (0.103)	1.928e-07	+++	0.8843	0.169 (0.093)	0.0698	+++--	0.3062	0.082 (0.236)	0.727467	0.349 (0.074)	2.67e-06	+++++-+	0.2055
cg19268386	15	23086595	NIPA1	no	-0.381 (0.289)	0.1864	?--	0.01075	-5.263 (0.964)	4.774e-08	??-	1	-0.163 (0.141)	0.2472	-----	0.5399	-2.179 (1.434)	0.130169	-0.263 (0.14)	0.06145	??-----	5.37e-06
cg09884077	15	23086698	NIPA1	no	-0.352 (0.147)	0.01671	+--	0.006672	-0.845 (0.149)	1.384e-08	---	0.1635	-0.064 (0.1)	0.5172	--+-+	0.7946	-0.406 (0.713)	0.569663	-0.308 (0.084)	0.0002635	---+---	0.0005032
cg20278790	20	57583474	CTSZ	no	0.453 (0.088)	2.81e-07	+++	0.1306	0.473 (0.09)	1.618e-07	-++	0.003219	0.046 (0.088)	0.5985	--+-+	0.01997	-0.12 (0.253)	0.636633	0.319 (0.07)	5.01e-06	-+++---	4.13e-05
FVC
cg25758394	1	3623859	TP73	no	1.594 (0.937)	0.08882	?-+	0.2267	5.311 (1.01)	1.435e-07	??+	1	0.85 (0.704)	0.2272	-++--	0.2901	1.792 (1.74)	0.304128	2.541 (0.63)	5.46e-05	??++--+	0.001723
cg12752420	1	43751363	C1orf210	no	-0.004 (1.08)	0.9971	-++	0.5847	5.288 (1.044)	4.029e-07	+++	0.5456	0.884 (0.729)	0.2251	-++++	0.6455	1.262 (1.164)	0.279662	2.327 (0.577)	5.44e-05	++++-++	0.02758
cg25633955	8	1616622	DLGAP2	no	0.251 (1.344)	0.8518	-++	0.9747	-7.498 (1.477)	3.865e-07	---	0.004266	0.444 (0.808)	0.5824	-++--	0.8493	-1.113 (1.935)	0.565687	-1.99 (0.768)	0.009612	---+---	1.95e-05
cg25668058	12	115183175		no	-3.322 (0.64)	2.097e-07	---	0.8026	-1.366 (0.604)	0.02381	---	0.7783	0.205 (0.461)	0.6568	--++-	0.4634	0.49 (0.773)	0.526521	-0.206 (0.372)	0.5798	---+-++	0.1874
cg04975143	14	106438118	ADAM6	no	-3.485 (0.668)	1.784e-07	---	0.08028	-0.518 (0.705)	0.4628	+--	0.5778	-0.852 (0.666)	0.201	--?--	0.4486	-0.343 (1.231)	0.780724	-0.596 (0.52)	0.2518	+--?---	0.7563
cg05622686	16	58501611	NDRG4	no	-0.725 (1.162)	0.5329	+-+	0.1386	6.201 (1.21)	2.977e-07	+++	0.4816	-0.217 (0.758)	0.775	+----	0.8443	-0.817 (1.287)	0.526581	1.598 (0.67)	0.01712	+++-+--	0.0005497
cg26768816	19	30302793	CCNE1	no	-18.361 (3.654)	5.021e-07	---	0.3849	5.29 (3.87)	0.1717	-+-	0.0798	1.427 (2.549)	0.5756	+-++-	0.6006	7.903 (6.389)	0.21746	3.941 (2.093)	0.05966	-+-++++	0.3291
Footnote to Table S9: see Supplementary Material Text.

## Sheet: Table_S19
Table S19: ALEC discovery meta-analysis look-up results for cross-sectional associations with FEV1, FEV1/FVC and FVC, at time point 2, base covariate adjustment (Mbase); CpGs sorted by smallest P-value for association with FEV1/FVC in meta-analysis in discovery cohorts.
									FEV1 at time point 2 (ECRHS/ NFBC/ SAPALDIA)				FEV1/FVC at time point 2 (ECRHS/ NFBC/ SAPALDIA)				FVC at time point 2 (ECRHS/ NFBC/ SAPALDIA)
CpG ID	chr	position	Locus	known smoking CpG	associated trait reported	PMID	Preported for FEV1	Preported for FEV1/FVC	beta (SE)	P-value meta-analysis	direction of effect	P-value between study hetero-geneity	beta (SE)	P-value meta-analysis	direction of effect	P-value between study hetero-geneity	beta (SE)	P-value meta-analysis	direction of effect	P-value between study hetero-geneity
cg05575921	5	373378	AHRR	yes	FEV1, FVC, FEF25-75	30343628;30390659	NA	NA	0.69 (-0.09)	9.3e-14	+++	0.513	0.13 (-0.01)	4e-21	+++	0.332	0.27 (-0.11)	0.0109	+-+	0.008
cg01940273	2	233284934	ALPPL2	yes	lung function	30390659	NA	NA	1.05 (-0.16)	5.8e-11	+++	0.523	0.2 (-0.02)	8.1e-18	+++	0.2	0.41 (-0.18)	0.022	+-+	0.023
cg21566642	2	233284661	ALPPL2	yes	lung function	30390659	NA	NA	0.77 (-0.12)	1.8e-11	+++	0.466	0.14 (-0.02)	3.5e-17	+++	0.578	0.33 (-0.13)	0.0123	+-+	0.054
cg03636183	19	17000585	F2RL3	yes	FEF25-75	30343628;30390659	NA	NA	1.11 (-0.15)	5.4e-13	+++	0.632	0.18 (-0.02)	1.5e-15	+++	0.063	0.54 (-0.17)	0.0019	+-+	0.158
cg21161138	5	399360	AHRR	yes	lung function	30390659	NA	NA	1.31 (-0.23)	2e-08	+++	0.889	0.25 (-0.03)	6.4e-14	+++	0.027	0.43 (-0.26)	0.0977	+-+	0.055
cg09935388	1	92947588	GFI1	yes	lung function	30390659	NA	NA	0.48 (-0.12)	4.8e-05	+++	0.705	0.08 (-0.02)	9.2e-07	+++	0.706	0.21 (-0.13)	0.1129	+-+	0.294
cg24859433	6	30720203	IER3	yes	FEV1	30343628;30390659	9.57e-09	NA	1.44 (-0.34)	1.7e-05	+++	0.869	0.21 (-0.05)	1.5e-05	+++	0.315	0.93 (-0.38)	0.0131	+-+	0.357
cg17386185	3	52321266	GLYCTK	no	COPD, FEV1, FEV1pFVC	22161163	NA	9.06X10-26	0.88 (-0.84)	0.2941	++-	0.084	0.52 (-0.12)	1.53e-05	+++	0.494	-1.37 (-0.95)	0.1482	+--	0.33
cg05951221	2	233284402	ALPPL2	yes	FEF25-75	30343628;30390659	NA	NA	0.78 (-0.18)	1.7e-05	??+	1	0.11 (-0.03)	6.8e-05	??+	1	0.56 (-0.2)	0.0043	??+	1
cg25623459	11	1861344	TNNI2	no	COPD, FEV1, FEV1pFVC	22161163	NA	3.01X10-24	1.7 (-0.68)	0.0131	+++	0.933	0.39 (-0.1)	8.65e-05	+++	0.493	0.51 (-0.77)	0.5072	+++	0.978
cg25028542	7	36429120	ANLN	no	COPD, FEV1, FEV1pFVC	22161163	NA	9.32X10-28	0.39 (-0.47)	0.4138	+-+	0.71	0.25 (-0.07)	0.000233	+++	0.21	-0.41 (-0.53)	0.4352	--+	0.167
cg06126421	6	30720080	IER3	yes	FEV1, FVC, FEF25-75	30343628;30390659	1.43e-12	NA	0.78 (-0.17)	4.9e-06	??+	1	0.09 (-0.03)	0.00036	??+	1	0.62 (-0.18)	0.0008	??+	1
cg13471990	10	97515222	ENTPD1	no	COPD, FEV1, FEV1pFVC	22161163	NA	1.25X10-24	0.51 (-0.42)	0.231	+-+	0.084	0.21 (-0.06)	0.000729	+++	0.279	-0.16 (-0.48)	0.7393	--+	0.18
cg09076123	1	183559527	NCF2	no	COPD, FEV1, FEV1pFVC	22161163	NA	3.05X10-24	0.59 (-0.43)	0.165	+++	0.759	0.21 (-0.06)	0.000841	+++	0.906	-0.13 (-0.48)	0.7823	--+	0.479
cg18142353	12	12420574	LRP6	no	COPD, FEV1, FEV1pFVC	22161163	NA	5.68X10-13	-0.53 (-0.28)	0.0607	---	0.261	-0.14 (-0.04)	0.001	---	0.628	0.06 (-0.32)	0.8598	-++	0.275
cg25957124	16	21171084	TMEM159	no	COPD, FEV1, FEV1pFVC	22161163	NA	3.78X10-15	-0.88 (-0.63)	0.1599	??-	1	-0.3 (-0.1)	0.0016	??-	1	-0.11 (-0.68)	0.8689	??-	1
cg02240622	15	40601467	PLCB2	no	COPD, FEV1, FEV1pFVC	22161163	NA	1.42X10-30	0.72 (-0.5)	0.1493	+-+	0.181	0.22 (-0.07)	0.0029	+++	0.889	0.01 (-0.56)	0.986	+-+	0.17
cg12582959	19	56159199	CCDC106	no	COPD, FEV1, FEV1pFVC	22161163	NA	1.40X10-12	-0.42 (-0.36)	0.2419	+--	0.358	-0.15 (-0.05)	0.0046	-+-	0.068	0.25 (-0.41)	0.5362	+--	0.253
cg21126943	19	42259395	CEACAM6	no	COPD, FEV1, FEV1pFVC	22161163	NA	9.95X10-28	0.32 (-0.57)	0.5756	--+	0.337	0.22 (-0.08)	0.0061	+++	0.771	-0.51 (-0.64)	0.4236	--+	0.193
cg23140706	12	54689278	NFE2	yes	COPD, FEV1, FEV1pFVC	22161163	NA	3.55X10-29	1.22 (-0.48)	0.0112	+++	0.262	0.19 (-0.07)	0.0062	+++	0.135	0.55 (-0.54)	0.3121	+++	0.68
cg24412501	11	13690194	FAR1	no	FEV1pFVC	28621160	9.8e-06	NA	1.13 (-0.88)	0.1964	+++	0.72	0.33 (-0.12)	0.0062	+++	0.225	-0.3 (-1.02)	0.769	-++	0.206
cg00563932	9	139871049	PTGDS	yes	COPD, FEV1, FEV1pFVC	22161163	NA	1.10X10-16	-0.67 (-0.32)	0.0394	+--	0.3	-0.13 (-0.05)	0.0063	---	0.778	-0.24 (-0.37)	0.5076	+--	0.116
cg03143849	11	2904951	CDKN1C	no	COPD, FEV1, FEV1pFVC	22161163	NA	1.22X10-27	0.58 (-0.26)	0.0253	+-+	0.383	0.1 (-0.04)	0.0086	+++	0.461	0.39 (-0.29)	0.1844	--+	0.174
cg20981615	4	48136280	TXK	no	COPD, FEV1, FEV1pFVC	22161163	NA	2.44X10-30	-1.02 (-0.39)	0.009	---	0.488	-0.14 (-0.06)	0.0116	---	0.302	-0.72 (-0.44)	0.1027	---	0.673
cg20125091	1	92952641	GFI1	no	COPD, FEV1, FEV1pFVC	22161163	NA	2.32X10-17	0.97 (-0.54)	0.0746	+-+	0.203	0.2 (-0.08)	0.0116	+++	0.97	0.57 (-0.62)	0.3572	+-+	0.042
cg07525077	14	21359943	RNASE3	no	COPD, FEV1, FEV1pFVC	22161163	NA	1.79X10-26	0.43 (-0.37)	0.2511	+-+	0.147	0.13 (-0.05)	0.0148	+++	0.236	0.05 (-0.42)	0.9032	--+	0.058
cg12949760	11	2542862	KCNQ1	no	COPD, FEV1, FEV1pFVC	22161163	NA	4.50X10-19	-0.14 (-0.42)	0.7309	+-+	0.137	0.15 (-0.06)	0.0152	+++	0.33	-0.87 (-0.47)	0.0618	---	0.312
cg09358725	11	33914088	LMO2	no	COPD, FEV1, FEV1pFVC	22161163	NA	1.40X10-29	0.83 (-0.45)	0.066	+++	0.624	0.16 (-0.07)	0.0159	+++	0.514	0.39 (-0.51)	0.4434	+-+	0.85
cg01120308	11	85780971	PICALM	no	COPD, FEV1, FEV1pFVC	22161163	NA	4.59X10-28	0.82 (-0.53)	0.1174	+-+	0.042	0.18 (-0.08)	0.018	+++	0.105	0.46 (-0.6)	0.4422	+-+	0.125
cg08529852	9	139557920	EGFL7	yes	COPD, FEV1, FEV1pFVC	22161163	NA	5.62X10-27	0.54 (-0.43)	0.2016	+++	0.701	0.15 (-0.06)	0.0184	+++	0.88	-0.04 (-0.48)	0.9263	+--	0.467
cg07658590	21	46963587	SLC19A1	yes	COPD, FEV1, FEV1pFVC	22161163	NA	6.57X10-24	1.28 (-0.33)	0.00011	+++	0.134	0.11 (-0.05)	0.0188	+++	0.813	1.14 (-0.37)	0.0022	+-+	0.102
cg27067618	19	15751949	CYP4F3	no	COPD, FEV1, FEV1pFVC	22161163	NA	1.12X10-17	0.37 (-0.37)	0.3206	--+	0.298	0.12 (-0.05)	0.0208	+++	0.623	-0.02 (-0.41)	0.9619	--+	0.339
cg01899253	13	29070056	FLT1	no	COPD, FEV1, FEV1pFVC	22161163	NA	2.36X10-22	0.42 (-0.31)	0.1774	+++	0.825	0.1 (-0.05)	0.0222	+++	0.81	0.04 (-0.35)	0.9038	+-+	0.932
cg23547429	11	57195025	SLC43A3	no	COPD, FEV1, FEV1pFVC	22161163	NA	2.70X10-29	0.66 (-0.56)	0.2321	+++	0.655	0.18 (-0.08)	0.0225	+++	0.466	0.13 (-0.63)	0.8346	+-+	0.33
cg22242539	17	1665220	SERPINF1	no	COPD, FEV1, FEV1pFVC	22161163	NA	4.77X10-30	0.23 (-0.59)	0.6919	+-+	0.606	0.2 (-0.09)	0.0225	+++	0.503	-0.64 (-0.66)	0.3369	---	0.642
cg11378484	3	63848695	THOC7	no	COPD, FEV1, FEV1pFVC	22161163	NA	3.16X10-15	2.74 (-0.74)	0.00023	+++	0.247	0.24 (-0.11)	0.0232	+++	0.674	2.56 (-0.85)	0.0025	+++	0.335
cg24621042	14	94857275	SERPINA1	no	COPD, FEV1, FEV1pFVC	22161163	NA	4.32X10-14	0.63 (-0.41)	0.1264	--+	0.2	0.14 (-0.06)	0.0237	+++	0.948	0.15 (-0.46)	0.7462	--+	0.261
cg06394229	19	39303775	LGALS4	no	COPD, FEV1, FEV1pFVC	22161163	NA	2.67X10-22	0.25 (-0.46)	0.5857	+--	0.202	0.15 (-0.07)	0.0261	+++	0.206	-0.28 (-0.52)	0.5849	+--	0.332
cg01143454	20	2795601	C20orf141	no	COPD, FEV1, FEV1pFVC	22161163	NA	8.82X10-15	1.26 (-0.5)	0.0122	+++	0.435	0.16 (-0.07)	0.0311	+++	0.085	0.76 (-0.57)	0.1786	+++	0.836
cg17173423	11	59823993	MS4A3	no	COPD, FEV1, FEV1pFVC	22161163	NA	5.24X10-30	0.14 (-0.41)	0.7272	+-+	0.396	0.13 (-0.06)	0.0313	+++	0.525	-0.39 (-0.46)	0.3942	+--	0.479
cg19258882	12	56472805	ERBB3	no	COPD, FEV1, FEV1pFVC	22161163	NA	2.47X10-21	1.08 (-0.35)	0.002	+++	0.609	0.11 (-0.05)	0.0319	+++	0.21	1.04 (-0.39)	0.008	+-+	0.046
cg11719283	19	42574717		no	COPD, FEV1, FEV1pFVC	22161163	NA	2.22X10-21	1.16 (-0.4)	0.0036	+++	0.063	0.12 (-0.06)	0.0329	+++	0.432	0.89 (-0.44)	0.0436	+-+	0.04
cg19168338	16	4465731	CORO7	no	COPD, FEV1, FEV1pFVC	22161163	NA	6.74X10-26	-0.41 (-0.72)	0.5686	+-+	0.031	0.22 (-0.1)	0.0339	+-+	0.085	-1.38 (-0.82)	0.0927	---	0.358
cg22224704	11	67352041	GSTP1	no	COPD, FEV1, FEV1pFVC	22161163	NA	1.30X10-29	0.98 (-0.59)	0.0967	+-+	0.063	0.18 (-0.09)	0.0349	+++	0.422	0.34 (-0.66)	0.6066	+-+	0.098
cg23713742	20	34202721	SPAG4	no	COPD, FEV1, FEV1pFVC	22161163	NA	7.85X10-24	-0.37 (-0.4)	0.3502	--+	0.362	0.12 (-0.06)	0.0364	+-+	0.354	-1.01 (-0.45)	0.024	---	0.302
cg04988978	17	56359578	MPO	no	COPD, FEV1, FEV1pFVC	22161163	NA	1.42X10-21	0.87 (-0.47)	0.0625	+++	0.425	0.14 (-0.07)	0.0365	+-+	0.101	0.52 (-0.53)	0.3252	-++	0.523
cg06196379	6	41254885	TREM1	no	COPD, FEV1, FEV1pFVC	22161163	NA	1.84X10-27	-0.03 (-0.44)	0.945	--+	0.171	0.13 (-0.06)	0.0381	+++	0.29	-0.65 (-0.5)	0.194	--+	0.046
cg07409200	13	43354674	C13orf30	no	COPD, FEV1, FEV1pFVC	22161163	NA	9.71X10-30	0.1 (-0.32)	0.7602	--+	0.383	0.1 (-0.05)	0.0399	-++	0.244	-0.32 (-0.36)	0.3735	---	0.814
cg25732252	9	130679915	ST6GALNAC4	no	COPD, FEV1, FEV1pFVC	22161163	NA	9.12X10-21	0.82 (-0.43)	0.0542	+++	0.58	0.13 (-0.06)	0.04	+++	0.596	0.56 (-0.48)	0.2406	+++	0.74
cg13745346	16	89044523	CBFA2T3	yes	COPD, FEV1, FEV1pFVC	22161163	NA	2.30X10-30	1.49 (-0.47)	0.0016	+++	0.051	0.14 (-0.07)	0.0408	++-	0.017	1.18 (-0.53)	0.0272	+++	0.086
cg05228408	1	11865352	CLCN6	yes	COPD, FEV1, FEV1pFVC	22161163	NA	9.31X10-27	0.65 (-0.33)	0.0472	+++	0.485	0.1 (-0.05)	0.0422	+++	0.664	0.39 (-0.37)	0.2879	+++	0.921
cg02600394	4	48136234	TXK	no	COPD, FEV1, FEV1pFVC	22161163	NA	8.04X10-31	-0.06 (-0.49)	0.8964	++-	0.18	-0.14 (-0.07)	0.0433	-+-	0.237	0.44 (-0.55)	0.4252	++-	0.184
cg10453758	3	132380190	UBA5	yes	COPD, FEV1, FEV1pFVC	22161163	NA	1.02X10-12	0.43 (-0.29)	0.1357	+++	0.911	0.09 (-0.04)	0.0442	+++	0.628	0.11 (-0.32)	0.7265	+-+	0.922
cg24898863	1	153363580	S100A8	no	COPD, FEV1, FEV1pFVC	22161163	NA	2.41X10-31	0.98 (-0.55)	0.0744	+++	0.227	0.16 (-0.08)	0.0444	+++	0.616	0.52 (-0.62)	0.4037	+-+	0.291
cg17753124	19	13259872	IER2	yes	COPD, FEV1, FEV1pFVC	22161163	NA	3.54X10-30	1.14 (-0.4)	0.0041	+++	0.66	0.12 (-0.06)	0.0478	-++	0.033	0.94 (-0.45)	0.0358	+-+	0.329
cg26259865	16	2880359	ZG16B	no	COPD, FEV1, FEV1pFVC	22161163	NA	1.16X10-12	1.27 (-0.36)	0.000486	+++	0.158	0.1 (-0.05)	0.0527	+-+	0.021	1.09 (-0.41)	0.0073	+++	0.636
cg22467534	17	73841658	UNC13D	no	COPD, FEV1, FEV1pFVC	22161163	NA	8.59X10-23	-0.14 (-0.7)	0.8445	+--	0.833	0.2 (-0.1)	0.0529	++-	0.279	-0.97 (-0.8)	0.2262	---	0.569
cg00833777	16	31271642	ITGAM	yes	COPD, FEV1, FEV1pFVC	22161163	NA	5.57X10-17	-0.77 (-0.53)	0.143	+--	0.352	-0.15 (-0.08)	0.0532	+--	0.299	-0.43 (-0.59)	0.4652	++-	0.483
cg11098259	15	58430391	AQP9	no	COPD, FEV1, FEV1pFVC	22161163	NA	3.17X10-25	0.22 (-0.39)	0.5764	+++	0.972	0.11 (-0.06)	0.0534	+++	0.827	-0.19 (-0.44)	0.6545	--+	0.815
cg22994830	7	623846	PRKAR1B	yes	lung function	30390659	NA	NA	-0.32 (-0.2)	0.1205	---	0.97	-0.06 (-0.03)	0.055	---	0.994	-0.13 (-0.23)	0.5604	+--	0.907
cg00622552	15	76016335	ODF3L1	no	COPD, FEV1, FEV1pFVC	22161163	NA	5.63X10-24	0.44 (-0.36)	0.2173	+++	0.876	0.1 (-0.05)	0.055	++-	0.039	0.05 (-0.4)	0.8948	--+	0.308
cg18884741	7	66204797	RABGEF1	no	COPD, FEV1, FEV1pFVC	22161163	NA	1.65X10-29	0.52 (-0.43)	0.2233	+-+	0.317	0.12 (-0.06)	0.055	+++	0.851	0.21 (-0.48)	0.6634	+-+	0.149
cg03165378	1	153329882	S100A9	no	COPD, FEV1, FEV1pFVC	22161163	NA	1.10X10-13	0.55 (-0.33)	0.0948	--+	0.097	0.09 (-0.05)	0.0555	+++	0.464	0.21 (-0.37)	0.5633	--+	0.139
cg18089000	9	136039706	GBGT1	no	COPD, FEV1, FEV1pFVC	22161163	NA	4.28X10-15	0.71 (-0.31)	0.0224	+-+	0.06	0.09 (-0.05)	0.0576	++-	0.019	0.53 (-0.34)	0.124	+-+	0.002
cg06812844	21	45773782	TRPM2	no	COPD, FEV1, FEV1pFVC	22161163	NA	9.07X10-34	0.08 (-0.5)	0.8706	--+	0.274	0.14 (-0.07)	0.0576	+++	0.665	-0.5 (-0.57)	0.3841	--+	0.136
cg14870461	3	69062103	C3orf64	no	COPD, FEV1, FEV1pFVC	22161163	NA	1.97X10-23	0.11 (-0.58)	0.8493	--+	0.75	0.16 (-0.08)	0.0592	+++	0.38	-0.39 (-0.65)	0.5545	--+	0.481
cg00554250	11	47281370	NR1H3	no	COPD, FEV1, FEV1pFVC	22161163	NA	1.10X10-16	-0.92 (-0.5)	0.064	+--	0.076	-0.14 (-0.07)	0.0612	---	0.7	-0.6 (-0.56)	0.2855	++-	0.027
cg27461196	19	35630106	FXYD1	no	COPD, FEV1, FEV1pFVC	22161163	NA	2.49X10-35	0.01 (-0.63)	0.9913	++-	0.68	0.17 (-0.09)	0.0632	++-	0.09	-0.72 (-0.71)	0.3083	---	0.726
cg08519905	12	6308774	CD9	no	COPD, FEV1, FEV1pFVC	22161163	NA	2.04X10-24	0.85 (-0.4)	0.0351	+++	0.855	0.11 (-0.06)	0.0668	+++	0.743	0.59 (-0.45)	0.1926	+++	0.714
cg24841244	11	118213330	CD3D	no	COPD, FEV1, FEV1pFVC	22161163	NA	7.67X10-24	-0.39 (-0.42)	0.3594	-+-	0.637	-0.11 (-0.06)	0.0677	---	0.734	-0.16 (-0.48)	0.7363	-+-	0.573
cg23320649	3	50604613	C3orf18	yes	COPD, FEV1, FEV1pFVC	22161163	NA	4.02X10-29	1 (-0.4)	0.0133	+++	0.695	0.11 (-0.06)	0.0743	+++	0.667	0.85 (-0.45)	0.059	+++	0.515
cg18463686	7	141646690	CLEC5A	no	COPD, FEV1, FEV1pFVC	22161163	NA	6.58X10-25	1.35 (-0.61)	0.0268	??+	1	0.17 (-0.09)	0.0769	??+	1	1.2 (-0.66)	0.0675	??+	1
cg23181133	19	42300812	CEACAM3	no	COPD, FEV1, FEV1pFVC	22161163	NA	1.68X10-23	0.29 (-0.32)	0.3649	--+	0.021	0.08 (-0.05)	0.0801	+-+	0.59	0.02 (-0.36)	0.951	--+	0.027
cg16361890	5	179220545	LTC4S	yes	COPD, FEV1, FEV1pFVC	22161163	NA	5.56X10-27	0.03 (-0.31)	0.9167	+?-	0.885	-0.08 (-0.04)	0.0808	-?-	0.445	0.33 (-0.35)	0.3453	+?+	0.88
cg13053608	17	40345673	GHDC	no	COPD, FEV1, FEV1pFVC	22161163	NA	2.08X10-30	0.43 (-0.56)	0.446	+-+	0.094	0.14 (-0.08)	0.0809	++-	0.152	0.06 (-0.63)	0.9185	+-+	0.176
cg26944434	10	112064524	SMNDC1	no	FEV1pFVC	28621160	5.1e-06	NA	0 (-1.09)	0.9966	-+-	0.798	-0.26 (-0.15)	0.0815	--+	0.564	1.17 (-1.26)	0.3531	++-	0.67
cg05995267	16	29822529	PRRT2	no	COPD, FEV1, FEV1pFVC	22161163	NA	5.11X10-18	0.39 (-0.72)	0.5866	+-+	0.632	0.18 (-0.1)	0.0827	+++	0.863	-0.16 (-0.82)	0.844	+-+	0.689
cg10057295	13	99230004	STK24	no	COPD, FEV1, FEV1pFVC	22161163	NA	2.21X10-25	0.87 (-0.45)	0.0523	-++	0.015	0.11 (-0.06)	0.0875	+++	0.696	0.95 (-0.51)	0.0628	-++	0.009
cg15337006	16	31271009	ITGAM	yes	COPD, FEV1, FEV1pFVC	22161163	NA	2.65X10-22	-0.4 (-0.47)	0.4019	---	0.899	-0.12 (-0.07)	0.0888	---	0.795	0.12 (-0.53)	0.8207	-+-	0.821
cg21120249	9	139921971	C9orf139	yes	COPD, FEV1, FEV1pFVC	22161163	NA	1.67X10-25	0.87 (-0.31)	0.0042	+-+	0.026	0.08 (-0.04)	0.0907	+++	0.645	0.7 (-0.34)	0.0416	+-+	0.002
cg21019522	11	2920789	SLC22A18	no	COPD, FEV1, FEV1pFVC	22161163	NA	1.12X10-24	0.06 (-0.49)	0.8967	-+-	0.333	0.12 (-0.07)	0.0928	+++	0.27	-0.56 (-0.55)	0.3073	-+-	0.492
cg16967583	2	241807859	AGXT	no	COPD, FEV1, FEV1pFVC	22161163	NA	1.06X10-28	0.42 (-0.55)	0.444	+-+	0.655	0.13 (-0.08)	0.0989	+++	0.698	-0.09 (-0.63)	0.8817	--+	0.814
cg18934187	18	51882189	STARD6	no	COPD, FEV1, FEV1pFVC	22161163	NA	8.28X10-21	-0.29 (-0.35)	0.4072	--+	0.224	-0.09 (-0.05)	0.0998	---	0.735	-0.05 (-0.4)	0.897	--+	0.138
cg24092253	20	61848099	YTHDF1	no	COPD, FEV1, FEV1pFVC	22161163	NA	1.98X10-28	0.39 (-0.46)	0.3938	+-+	0.311	0.11 (-0.07)	0.1044	++-	0.205	0 (-0.51)	0.9951	+-+	0.088
cg00645579	11	617140	IRF7	no	COPD, FEV1, FEV1pFVC	22161163	NA	3.19X10-22	-0.3 (-0.37)	0.4205	+--	0.203	-0.09 (-0.05)	0.1046	-+-	0.072	0.14 (-0.41)	0.7328	+-+	0.07
cg24949488	10	98064362	DNTT	no	COPD, FEV1, FEV1pFVC	22161163	NA	7.33X10-24	1.08 (-0.59)	0.0678	??+	1	0.15 (-0.09)	0.1063	??+	1	0.81 (-0.64)	0.2046	??+	1
cg23839680	7	56118238	CCT6A	no	COPD, FEV1, FEV1pFVC	22161163	NA	3.66X10-23	0.44 (-0.21)	0.0372	+++	0.858	0.05 (-0.03)	0.1064	+++	0.908	0.25 (-0.24)	0.2939	+++	0.924
cg21182407	6	3119541	BPHL	yes	COPD, FEV1, FEV1pFVC	22161163	NA	6.27X10-30	1.1 (-0.59)	0.0613	+++	0.542	0.13 (-0.08)	0.1131	-++	0.134	0.86 (-0.66)	0.191	+++	0.248
cg05512099	19	30155866	PLEKHF1	no	COPD, FEV1, FEV1pFVC	22161163	NA	4.58X10-23	0.54 (-0.29)	0.0608	+-+	0.125	0.07 (-0.04)	0.12	+++	0.557	0.48 (-0.32)	0.1325	+-+	0.065
cg11009736	2	119699682	MARCO	no	COPD, FEV1, FEV1pFVC	22161163	NA	8.54X10-27	0.56 (-0.38)	0.1384	+-+	0.386	0.08 (-0.05)	0.1205	+-+	0.298	0.47 (-0.42)	0.2664	-++	0.256
cg11584690	19	42574196		yes	COPD, FEV1, FEV1pFVC	22161163	NA	8.41X10-13	0.23 (-0.45)	0.6099	++-	0.299	-0.1 (-0.07)	0.1392	-+-	0.071	0.72 (-0.51)	0.1521	+++	0.088
cg22381196	16	72041376	DHODH	no	COPD, FEV1, FEV1pFVC	22161163	NA	7.12X10-26	-0.24 (-0.45)	0.5914	---	0.867	0.1 (-0.07)	0.1437	+++	0.723	-0.55 (-0.5)	0.2694	---	0.541
cg13745870	3	57094763	SPATA12	yes	COPD, FEV1, FEV1pFVC	22161163	NA	2.30X10-24	1.05 (-0.36)	0.0037	??+	1	0.08 (-0.06)	0.1446	??+	1	1.03 (-0.39)	0.0084	??+	1
cg03801286	21	35884508	KCNE1	no	COPD, FEV1, FEV1pFVC	22161163	NA	4.09X10-30	0.77 (-0.49)	0.1146	+++	0.865	0.1 (-0.07)	0.1454	+++	0.908	0.8 (-0.55)	0.1495	+++	0.735
cg14070162	17	40575582	PTRF	no	COPD, FEV1, FEV1pFVC	22161163	NA	3.21X10-32	0.63 (-0.53)	0.2382	+++	0.528	0.11 (-0.08)	0.1466	+++	0.89	0.29 (-0.59)	0.6204	+--	0.346
cg23732182	21	44898090	C21orf84	no	COPD, FEV1, FEV1pFVC	22161163	NA	9.24X10-15	0.49 (-0.29)	0.0954	+++	0.813	0.06 (-0.04)	0.1467	+-+	0.699	0.44 (-0.33)	0.1753	+++	0.765
cg12810837	12	9822287	CLEC2D	no	COPD, FEV1, FEV1pFVC	22161163	NA	2.95X10-23	0.46 (-0.39)	0.2337	+++	0.314	-0.08 (-0.06)	0.1473	---	0.745	0.83 (-0.43)	0.0553	+++	0.368
cg08510456	3	49591008	BSN	no	COPD, FEV1, FEV1pFVC	22161163	NA	2.90X10-25	0.09 (-0.37)	0.819	+-+	0.361	0.08 (-0.05)	0.1489	+++	0.762	-0.15 (-0.42)	0.7285	+-+	0.374
cg21480743	10	89621419	KILLIN	yes	COPD, FEV1, FEV1pFVC	22161163	NA	5.11X10-16	-0.7 (-0.43)	0.102	+--	0.36	-0.09 (-0.06)	0.1499	++-	0.037	-0.4 (-0.48)	0.4087	+--	0.706
cg26616347	7	128577752	IRF5	no	COPD, FEV1, FEV1pFVC	22161163	NA	1.19X10-11	-0.22 (-0.65)	0.7316	-++	0.437	-0.13 (-0.09)	0.1513	-+-	0.115	0.59 (-0.74)	0.4224	+++	0.855
cg21283680	3	15384005	SH3BP5	no	COPD, FEV1, FEV1pFVC	22161163	NA	7.82X10-17	-1.03 (-0.34)	0.0026	---	0.552	-0.07 (-0.05)	0.1529	---	0.617	-0.97 (-0.39)	0.0137	---	0.921
cg02830467	6	153018721	MYCT1	no	COPD, FEV1, FEV1pFVC	22161163	NA	1.84X10-13	0.28 (-0.21)	0.1804	?-+	0.212	0.04 (-0.03)	0.1532	?-+	0.152	0.16 (-0.24)	0.4894	?-+	0.555
cg17329164	6	32121259	PPT2	no	COPD, FEV1, FEV1pFVC	22161163	NA	1.05X10-19	0.2 (-0.2)	0.3249	+++	0.478	0.04 (-0.03)	0.1536	+++	0.186	0.09 (-0.23)	0.6757	+-+	0.933
cg09418321	12	4699618	DYRK4	no	COPD, FEV1, FEV1pFVC	22161163	NA	2.45X10-20	0.22 (-0.5)	0.6644	+-+	0.115	0.1 (-0.07)	0.1543	+++	0.961	-0.04 (-0.56)	0.9376	+-+	0.084
cg25050026	3	158519410	MFSD1	no	COPD, FEV1, FEV1pFVC	22161163	NA	6.05X10-26	0.34 (-0.49)	0.4858	++-	0.645	0.1 (-0.07)	0.155	++-	0.383	0.03 (-0.56)	0.9639	-+-	0.991
cg10506318	5	60239580	ERCC8	no	COPD, FEV1, FEV1pFVC	22161163	NA	1.39X10-20	-0.12 (-0.27)	0.6451	+--	0.641	0.06 (-0.04)	0.1563	+++	0.984	-0.42 (-0.3)	0.1568	---	0.589
cg02863947	3	119499190	NR1I2	no	COPD, FEV1, FEV1pFVC	22161163	NA	6.03X10-29	-0.15 (-0.48)	0.7583	+-+	0.412	0.1 (-0.07)	0.158	+++	0.801	-0.68 (-0.54)	0.2053	---	0.428
cg03891319	3	52016838	ACY1	yes	COPD, FEV1, FEV1pFVC	22161163	NA	7.38X10-18	1.07 (-1.21)	0.3769	--+	0.32	0.24 (-0.17)	0.1582	-++	0.055	0.36 (-1.39)	0.795	+-+	0.22
cg07156669	17	28705245	CPD	no	COPD, FEV1, FEV1pFVC	22161163	NA	6.80X10-10	0.07 (-0.25)	0.7887	++-	0.694	0.05 (-0.04)	0.1589	+++	0.397	-0.17 (-0.27)	0.5309	---	0.988
cg27210390	17	52978583	TOM1L1	no	COPD, FEV1, FEV1pFVC	22161163	NA	3.64X10-21	0.85 (-0.27)	0.002	+++	0.346	0.06 (-0.04)	0.1602	+++	0.298	0.82 (-0.3)	0.0072	+++	0.871
cg09037813	2	238599761	LRRFIP1	no	COPD, FEV1, FEV1pFVC	22161163	NA	6.66X10-17	0.16 (-0.48)	0.7353	++-	0.134	-0.1 (-0.07)	0.1635	+--	0.261	0.64 (-0.54)	0.2349	++-	0.209
cg11939496	1	160833560	CD244	no	COPD, FEV1, FEV1pFVC	22161163	NA	7.20X10-26	0.5 (-0.3)	0.1004	+++	0.792	0.06 (-0.04)	0.1674	+++	0.887	0.4 (-0.34)	0.2436	-++	0.81
cg12971694	9	35618412	CD72	no	COPD, FEV1, FEV1pFVC	22161163	NA	4.46X10-24	-1.15 (-0.79)	0.1456	??-	1	-0.17 (-0.12)	0.1719	??-	1	-0.82 (-0.85)	0.3359	??-	1
cg08399444	12	13248548	GSG1	no	COPD, FEV1, FEV1pFVC	22161163	NA	1.07X10-22	-0.32 (-0.35)	0.3682	--+	0.649	-0.07 (-0.05)	0.1745	---	0.636	-0.07 (-0.4)	0.871	-++	0.828
cg00666746	19	15217781	SYDE1	yes	COPD, FEV1, FEV1pFVC	22161163	NA	2.13X10-18	-0.35 (-0.52)	0.5014	+--	0.087	-0.1 (-0.08)	0.1761	+--	0.134	0.02 (-0.59)	0.9686	+--	0.153
cg05989054	19	1402626	GAMT	yes	COPD, FEV1, FEV1pFVC	22161163	NA	1.10X10-16	-0.56 (-0.52)	0.2797	-+-	0.381	-0.1 (-0.08)	0.1788	-+-	0.256	-0.16 (-0.59)	0.7888	++-	0.626
cg03574571	19	35820181	CD22	no	COPD, FEV1, FEV1pFVC	22161163	NA	4.57X10-24	0.23 (-0.48)	0.6314	+-+	0.492	0.09 (-0.07)	0.1792	+++	0.686	-0.07 (-0.54)	0.8959	--+	0.495
cg09848074	7	139172610		no	COPD, FEV1, FEV1pFVC	22161163	NA	2.41X10-18	-0.13 (-0.41)	0.7548	+--	0.426	-0.08 (-0.06)	0.1798	---	0.872	0.26 (-0.46)	0.5742	+-+	0.737
cg05347985	1	77751443	AK5	no	FVC	28621160	8.9e-06	NA	-0.09 (-0.6)	0.8866	-++	0.196	0.11 (-0.08)	0.1809	+++	0.738	-0.76 (-0.7)	0.2805	-++	0.097
cg23902550	8	144681106	EEF1D	yes	COPD, FEV1, FEV1pFVC	22161163	NA	4.75X10-16	0.88 (-0.36)	0.0141	+++	0.517	0.07 (-0.05)	0.1823	++-	0.115	0.73 (-0.4)	0.0689	+++	0.999
cg15484375	11	18287647	SAA1	no	COPD, FEV1, FEV1pFVC	22161163	NA	2.16X10-16	0.57 (-0.34)	0.094	+++	0.753	0.07 (-0.05)	0.1825	+-+	0.646	0.4 (-0.38)	0.2943	-++	0.443
cg14700707	6	32191840	NOTCH4	no	COPD, FEV1, FEV1pFVC	22161163	NA	6.81X10-26	0.01 (-0.48)	0.9876	-+-	0.79	0.09 (-0.07)	0.1829	+++	0.436	-0.28 (-0.54)	0.6047	---	0.819
cg12564453	16	56995840	CETP	no	COPD, FEV1, FEV1pFVC	22161163	NA	1.99X10-23	0.18 (-0.21)	0.3744	-++	0.638	0.04 (-0.03)	0.1847	+++	0.692	0.05 (-0.23)	0.8234	--+	0.436
cg02225847	16	67563418	FAM65A	no	COPD, FEV1, FEV1pFVC	22161163	NA	2.99X10-15	0.34 (-0.38)	0.3704	++-	0.401	-0.07 (-0.05)	0.1855	-+-	0.223	0.84 (-0.43)	0.0508	+++	0.281
cg13277939	14	39735211	CTAGE5	no	COPD, FEV1, FEV1pFVC	22161163	NA	1.37X10-31	-0.7 (-0.34)	0.0418	---	0.885	-0.07 (-0.05)	0.1863	+--	0.492	-0.46 (-0.38)	0.2267	---	0.752
cg16989646	13	41364245	SLC25A15	no	COPD, FEV1, FEV1pFVC	22161163	NA	1.50X10-11	0.22 (-0.3)	0.4651	++-	0.286	-0.06 (-0.04)	0.1919	-+-	0.091	0.49 (-0.34)	0.1482	+++	0.361
cg11916609	2	102927488	IL1RL1	no	COPD, FEV1, FEV1pFVC	22161163	NA	1.07X10-19	0.09 (-0.25)	0.7306	?-+	0.22	0.05 (-0.04)	0.1934	?-+	0.331	-0.14 (-0.27)	0.6177	?--	0.69
cg19154438	19	45825730	CKM	no	COPD, FEV1, FEV1pFVC	22161163	NA	2.31X10-21	0.28 (-0.42)	0.517	-++	0.296	-0.08 (-0.06)	0.1995	--+	0.225	0.7 (-0.48)	0.1401	-++	0.542
cg26206598	20	47445432	PREX1	no	COPD, FEV1, FEV1pFVC	22161163	NA	5.60X10-30	0.56 (-0.4)	0.1635	+-+	0.258	0.07 (-0.06)	0.2074	++-	0.012	0.54 (-0.45)	0.2285	+-+	0.134
cg06521852	22	38141419	TRIOBP	yes	COPD, FEV1, FEV1pFVC	22161163	NA	1.11X10-11	0.34 (-0.4)	0.3959	--+	0.192	0.07 (-0.06)	0.208	+++	0.837	0.25 (-0.46)	0.5798	--+	0.146
cg10266490	1	55013709	ACOT11	no	COPD, FEV1, FEV1pFVC	22161163	NA	2.05X10-24	-0.1 (-0.4)	0.7915	-+-	0.961	-0.07 (-0.06)	0.2102	---	0.662	0.25 (-0.45)	0.5863	+++	0.952
cg10257049	5	154230308	C5orf4	yes	COPD, FEV1, FEV1pFVC	22161163	NA	2.34X10-22	-0.98 (-0.42)	0.0204	+--	0.112	-0.08 (-0.06)	0.212	+--	0.092	-0.81 (-0.48)	0.0932	---	0.484
cg15125472	19	36248077	HSPB6	no	COPD, FEV1, FEV1pFVC	22161163	NA	3.11X10-15	-0.1 (-0.46)	0.8181	++-	0.18	-0.08 (-0.07)	0.2123	-+-	0.361	0.29 (-0.51)	0.5704	++-	0.188
cg08840010	1	8000314	TNFRSF9	no	COPD, FEV1, FEV1pFVC	22161163	NA	2.67X10-25	-0.02 (-0.27)	0.9513	--+	0.049	0.05 (-0.04)	0.2162	+-+	0.516	-0.14 (-0.3)	0.6526	--+	0.023
cg06810647	16	1665094	CRAMP1L	no	COPD, FEV1, FEV1pFVC	22161163	NA	1.83X10-12	-0.22 (-0.35)	0.5306	+--	0.098	-0.06 (-0.05)	0.2164	+--	0.403	0.14 (-0.4)	0.7144	++-	0.146
cg24091474	19	36399185	TYROBP	yes	COPD, FEV1, FEV1pFVC	22161163	NA	7.41X10-24	-0.55 (-0.47)	0.2405	++-	0.135	-0.08 (-0.07)	0.2168	-+-	0.017	-0.32 (-0.53)	0.544	+--	0.73
cg15528736	19	50015780	FCGRT	no	COPD, FEV1, FEV1pFVC	22161163	NA	1.02X10-23	-0.59 (-0.39)	0.1347	+--	0.459	-0.07 (-0.06)	0.2211	---	0.476	-0.42 (-0.44)	0.3391	+--	0.362
cg01240931	5	112074043	APC	yes	COPD, FEV1, FEV1pFVC	22161163	NA	2.14X10-10	0.63 (-0.38)	0.0979	??+	1	0.07 (-0.06)	0.222	??+	1	0.59 (-0.41)	0.1546	??+	1
cg02266731	12	69357333	CPM	no	COPD, FEV1, FEV1pFVC	22161163	NA	1.44X10-29	0.59 (-0.49)	0.2268	??+	1	0.09 (-0.08)	0.223	??+	1	0.49 (-0.53)	0.3505	??+	1
cg24612198	11	118175631	CD3E	no	COPD, FEV1, FEV1pFVC	22161163	NA	6.59X10-27	0.5 (-0.42)	0.2281	+++	0.937	-0.07 (-0.06)	0.2232	---	0.731	0.97 (-0.46)	0.0366	+++	0.748
cg07376232	11	118084920	AMICA1	yes	COPD, FEV1, FEV1pFVC	22161163	NA	7.72X10-27	-0.16 (-0.39)	0.6816	+--	0.043	0.07 (-0.06)	0.2257	+--	0.009	-0.53 (-0.45)	0.2407	+--	0.444
cg21256649	17	66507610	PRKAR1A	no	COPD, FEV1, FEV1pFVC	22161163	NA	4.20X10-13	0.1 (-0.4)	0.8027	++-	0.227	-0.07 (-0.06)	0.2262	++-	0.062	0.6 (-0.45)	0.1823	+++	0.585
cg10521852	19	19739820	LPAR2	yes	COPD, FEV1, FEV1pFVC	22161163	NA	4.25X10-15	-0.03 (-0.36)	0.9313	+--	0.381	-0.06 (-0.05)	0.2296	-+-	0.27	0.37 (-0.4)	0.3582	+-+	0.216
cg01441777	22	38714416	CSNK1E	no	COPD, FEV1, FEV1pFVC	22161163	NA	1.24X10-33	0.46 (-0.4)	0.2536	+-+	0.443	0.07 (-0.06)	0.2309	++-	0.243	0.39 (-0.45)	0.3812	--+	0.166
cg17952262	4	683240	MFSD7	no	COPD, FEV1, FEV1pFVC	22161163	NA	1.18X10-24	0.45 (-0.46)	0.3332	+++	0.686	0.08 (-0.07)	0.232	++-	0.393	0.13 (-0.52)	0.8066	++-	0.9
cg08130265	15	77519170	C15orf5	no	COPD, FEV1, FEV1pFVC	22161163	NA	1.44X10-33	-0.36 (-0.37)	0.3258	--+	0.351	0.06 (-0.05)	0.2323	+-+	0.217	-0.65 (-0.41)	0.1135	---	0.151
cg17296078	10	99259721	MMS19	yes	COPD, FEV1, FEV1pFVC	22161163	NA	6.03X10-20	-0.49 (-0.59)	0.4096	??-	1	-0.11 (-0.09)	0.2323	??-	1	0.1 (-0.64)	0.8791	??+	1
cg02679745	9	139927646	C9orf139	no	COPD, FEV1, FEV1pFVC	22161163	NA	2.01X10-34	0.72 (-0.48)	0.131	+++	0.975	0.08 (-0.07)	0.235	++-	0.207	0.6 (-0.54)	0.2612	+-+	0.407
cg05037688	9	139556554	EGFL7	no	COPD, FEV1, FEV1pFVC	22161163	NA	7.63X10-23	0.5 (-0.44)	0.2504	+++	0.951	0.08 (-0.06)	0.2363	+++	0.904	0.21 (-0.49)	0.6685	-++	0.947
cg05961212	3	119298195	ADPRH	no	COPD, FEV1, FEV1pFVC	22161163	NA	6.57X10-19	0.41 (-0.46)	0.3781	+-+	0.42	0.08 (-0.07)	0.2418	+++	0.555	0.3 (-0.52)	0.5595	+-+	0.133
cg13765621	1	158149228	CD1D	no	COPD, FEV1, FEV1pFVC	22161163	NA	2.14X10-26	0.52 (-0.47)	0.2698	+++	0.921	0.08 (-0.07)	0.2425	+++	0.375	0.41 (-0.53)	0.4415	-++	0.433
cg09039163	2	239009036	ESPNL	no	COPD, FEV1, FEV1pFVC	22161163	NA	2.32X10-22	-0.11 (-0.26)	0.6751	+--	0.605	-0.04 (-0.04)	0.2481	---	0.755	0.24 (-0.29)	0.3952	+++	0.735
cg22534509	12	123215119	GPR81	no	COPD, FEV1, FEV1pFVC	22161163	NA	3.11X10-20	0.12 (-0.3)	0.6876	-+-	0.034	0.05 (-0.04)	0.2552	+++	0.864	-0.17 (-0.34)	0.623	-+-	0.056
cg03330678	17	75316233	2009-09-01	no	COPD, FEV1, FEV1pFVC	22161163	NA	1.25X10-26	0.06 (-0.52)	0.9021	--+	0.214	0.09 (-0.08)	0.2572	+++	0.577	-0.2 (-0.59)	0.7371	--+	0.343
cg14178895	6	11778902	C6orf105	no	COPD, FEV1, FEV1pFVC	22161163	NA	1.76X10-19	-0.1 (-0.32)	0.7661	--+	0.153	0.05 (-0.05)	0.2598	+-+	0.03	-0.26 (-0.36)	0.468	--+	0.539
cg07351267	19	33684846	LRP3	no	COPD, FEV1, FEV1pFVC	22161163	NA	1.94X10-17	1.03 (-0.44)	0.0177	+++	0.082	0.07 (-0.06)	0.2698	+++	0.993	1.08 (-0.49)	0.0271	+++	0.084
cg09453312	5	156608118	ITK	no	COPD, FEV1, FEV1pFVC	22161163	NA	6.09X10-22	0.19 (-0.4)	0.6396	+++	0.885	-0.06 (-0.06)	0.2717	---	0.772	0.65 (-0.46)	0.1545	+++	0.535
cg21716693	6	36806882	CPNE5	no	COPD, FEV1, FEV1pFVC	22161163	NA	4.75X10-09	-0.13 (-0.57)	0.8202	??-	1	-0.1 (-0.09)	0.273	??-	1	0.01 (-0.61)	0.9857	??+	1
cg00278366	12	110940287	RAD9B	no	COPD, FEV1, FEV1pFVC	22161163	NA	2.59X10-21	0.88 (-0.42)	0.0361	+++	0.999	0.07 (-0.06)	0.2742	+-+	0.153	0.79 (-0.47)	0.0943	+++	0.448
cg06270401	12	4699085	DYRK4	no	COPD, FEV1, FEV1pFVC	22161163	NA	2.37X10-25	-0.06 (-0.47)	0.9067	+-+	0.034	0.07 (-0.07)	0.2758	++-	0.633	-0.07 (-0.53)	0.9005	+-+	0.003
cg20276088	3	133502917		no	FEV1	28621160	8.7e-06	NA	1.11 (-0.42)	0.0079	+++	0.737	0.07 (-0.06)	0.2767	++-	0.681	1.28 (-0.47)	0.007	+++	0.887
cg22285621	11	67071322	SSH3	no	COPD, FEV1, FEV1pFVC	22161163	NA	6.36X10-20	0.46 (-0.37)	0.2084	+++	0.71	0.06 (-0.05)	0.2774	++-	0.231	0.44 (-0.41)	0.2834	+++	0.772
cg11921829	1	157777140	FCRL2	no	COPD, FEV1, FEV1pFVC	22161163	NA	3.72X10-25	0.21 (-0.47)	0.6494	++?	0.918	0.07 (-0.06)	0.2819	++?	0.465	-0.08 (-0.55)	0.8916	+-?	0.548
cg00443307	12	9141740	KLRG1	no	COPD, FEV1, FEV1pFVC	22161163	NA	1.02X10-23	0.4 (-0.21)	0.055	--+	0.044	0.03 (-0.03)	0.2839	--+	0.397	0.43 (-0.23)	0.0632	+-+	0.101
cg09106999	12	56360065	CDK2	no	COPD, FEV1, FEV1pFVC	22161163	NA	4.95X10-22	0.59 (-0.61)	0.3313	+-+	0.118	0.09 (-0.09)	0.2893	+++	0.36	0.26 (-0.69)	0.7035	++-	0.39
cg20070090	1	153363489	S100A8	no	COPD, FEV1, FEV1pFVC	22161163	NA	1.35X10-28	0.53 (-0.41)	0.2012	+-+	0.018	0.06 (-0.06)	0.2921	+-+	0.165	0.6 (-0.47)	0.1987	+-+	0.118
cg00615377	22	36236649	RBM9	no	COPD, FEV1, FEV1pFVC	22161163	NA	3.64X10-23	-0.21 (-0.34)	0.5377	++-	0.23	-0.05 (-0.05)	0.2948	+--	0.575	0.04 (-0.38)	0.9232	++-	0.397
cg03340878	6	27925166	OR2B6	yes	COPD, FEV1, FEV1pFVC	22161163	NA	2.20X10-17	0.3 (-0.16)	0.059	+++	0.786	0.02 (-0.02)	0.2956	-++	0.149	0.26 (-0.18)	0.146	+-+	0.315
cg17536532	9	138370739	KIAA0649	yes	COPD, FEV1, FEV1pFVC	22161163	NA	4.98X10-12	1.06 (-0.47)	0.0229	+++	0.695	-0.07 (-0.07)	0.2968	-+-	0.632	1.91 (-0.52)	0.000248	+++	0.704
cg21491308	19	43892826	TEX101	no	COPD, FEV1, FEV1pFVC	22161163	NA	1.68X10-14	0.26 (-0.32)	0.4196	-+-	0.242	0.05 (-0.05)	0.3	-+-	0.124	0.04 (-0.36)	0.9082	-++	0.699
cg02564061	12	49998963	FAM186B	yes	COPD, FEV1, FEV1pFVC	22161163	NA	4.12X10-14	-1.04 (-0.37)	0.0049	---	0.711	-0.06 (-0.05)	0.3013	-+-	0.33	-1.21 (-0.41)	0.0033	---	0.22
cg04541607	22	27013978	CRYBB1	no	COPD, FEV1, FEV1pFVC	22161163	NA	6.50X10-23	-0.82 (-0.68)	0.23	+--	0.087	0.1 (-0.1)	0.3057	++-	0.284	-1.63 (-0.77)	0.0333	+--	0.298
cg25226014	3	45984942	CXCR6	no	COPD, FEV1, FEV1pFVC	22161163	NA	8.51X10-32	0.11 (-0.45)	0.7996	-+-	0.803	-0.07 (-0.06)	0.3087	--+	0.591	0.54 (-0.5)	0.2818	++-	0.348
cg09457245	12	54778750	ZNF385A	no	COPD, FEV1, FEV1pFVC	22161163	NA	1.08X10-24	0.16 (-0.24)	0.5094	+-+	0.212	0.04 (-0.04)	0.3102	+++	0.725	0.04 (-0.27)	0.8692	+-+	0.037
cg14324675	6	31554848	LST1	no	COPD, FEV1, FEV1pFVC	22161163	NA	2.57X10-27	-0.07 (-0.38)	0.865	++-	0.14	0.05 (-0.06)	0.3214	++-	0.312	-0.27 (-0.44)	0.5361	+--	0.432
cg02357714	5	176936563	DOK3	yes	COPD, FEV1, FEV1pFVC	22161163	NA	1.99X10-14	0.05 (-0.46)	0.9127	+--	0.209	-0.07 (-0.07)	0.3257	++-	0.217	0.4 (-0.52)	0.4339	+--	0.161
cg05979020	2	176981336	HOXD10	yes	COPD	26425700	0.00384		-0.43 (-0.34)	0.2021	+--	0.274	-0.05 (-0.05)	0.3263	-+-	0.273	-0.35 (-0.38)	0.3606	+--	0.393
cg24489015	17	56316162	LPO	no	COPD, FEV1, FEV1pFVC	22161163	NA	5.62X10-24	0.01 (-0.41)	0.9823	-++	0.412	0.06 (-0.06)	0.3293	-++	0.545	-0.14 (-0.46)	0.7588	--+	0.629
cg25341726	16	28518331	IL27	no	COPD, FEV1, FEV1pFVC	22161163	NA	5.55X10-25	0.09 (-0.3)	0.7676	++-	0.901	0.04 (-0.04)	0.3346	+++	0.712	-0.13 (-0.33)	0.6891	---	0.997
cg15376097	11	118135270	MPZL2	no	COPD, FEV1, FEV1pFVC	22161163	NA	2.80X10-27	0.14 (-0.39)	0.719	+--	0.035	0.05 (-0.06)	0.3355	+++	0.266	-0.07 (-0.43)	0.8663	+--	0.095
cg01526089	17	3819390	P2RX1	yes	COPD, FEV1, FEV1pFVC	22161163	NA	1.58X10-23	-0.33 (-0.52)	0.5254	++-	0.072	-0.07 (-0.07)	0.3366	++-	0.209	-0.07 (-0.59)	0.9128	++-	0.192
cg22322184	19	7734203	RETN	no	COPD, FEV1, FEV1pFVC	22161163	NA	6.01X10-15	-0.03 (-0.48)	0.944	+--	0.902	-0.07 (-0.07)	0.3376	---	0.887	0.35 (-0.54)	0.5119	+++	0.802
cg15977278	12	104234975	NT5DC3	no	FEV1	28621160	9.6e-06	NA	-1.91 (-1.33)	0.1512	--+	0.127	-0.18 (-0.19)	0.3393	---	0.908	-1.26 (-1.52)	0.4059	--+	0.052
cg03763616	19	50921997	SPIB	no	COPD, FEV1, FEV1pFVC	22161163	NA	1.03X10-14	0.14 (-0.35)	0.6816	+-+	0.063	-0.05 (-0.05)	0.3395	---	0.79	0.35 (-0.39)	0.3673	+-+	0.142
cg00187686	11	59634218	TCN1	no	COPD, FEV1, FEV1pFVC	22161163	NA	1.10X10-13	-0.57 (-0.37)	0.1286	---	0.482	0.05 (-0.05)	0.342	++-	0.355	-0.9 (-0.42)	0.0325	---	0.216
cg15195412	16	57406955	CX3CL1	no	COPD, FEV1, FEV1pFVC	22161163	NA	2.84X10-19	0.45 (-0.35)	0.1981	--+	0.089	0.05 (-0.05)	0.3434	-++	0.636	0.36 (-0.39)	0.3557	--+	0.038
cg27060381	22	30723363	TBC1D10A	yes	COPD, FEV1, FEV1pFVC	22161163	NA	4.97X10-20	0.79 (-0.41)	0.0504	+++	0.715	0.06 (-0.06)	0.3448	+++	0.847	0.83 (-0.45)	0.0686	+++	0.958
cg25600606	11	33308345	HIPK3	no	COPD, FEV1, FEV1pFVC	22161163	NA	5.58X10-23	-0.72 (-0.38)	0.062	---	0.19	-0.05 (-0.06)	0.3489	--+	0.563	-0.53 (-0.44)	0.2262	---	0.617
cg18413900	12	58160989	CYP27B1	no	COPD, FEV1, FEV1pFVC	22161163	NA	1.30X10-21	-0.12 (-0.42)	0.7678	--+	0.557	-0.06 (-0.06)	0.3511	+--	0.263	0.08 (-0.47)	0.8585	-++	0.427
cg07285167	1	36948981	CSF3R	no	COPD, FEV1, FEV1pFVC	22161163	NA	6.10X10-30	-0.11 (-0.43)	0.8089	--+	0.371	0.06 (-0.06)	0.3596	+-+	0.25	-0.33 (-0.49)	0.504	--+	0.126
cg01578324	6	31704774	CLIC1	no	COPD, FEV1, FEV1pFVC	22161163	NA	4.86X10-28	-0.55 (-0.47)	0.2391	---	0.89	-0.06 (-0.07)	0.3612	-+-	0.479	-0.22 (-0.53)	0.6774	+--	0.874
cg09427311	9	129885730	ANGPTL2	no	COPD, FEV1, FEV1pFVC	22161163	NA	2.10X10-22	-0.28 (-0.38)	0.4634	---	0.678	0.05 (-0.06)	0.365	++-	0.241	-0.51 (-0.43)	0.2278	--+	0.136
cg21653913	19	41307778	EGLN2	no	NA	29092026	NA	NA	-0.09 (-0.08)	0.2577	---	0.538	-0.01 (-0.01)	0.3657	---	0.994	-0.05 (-0.09)	0.5246	--+	0.341
cg20564273	8	114446439	CSMD3	no	FEV1pFVC	28621160	7.3e-06	NA	0.25 (-1.04)	0.8091	-+-	0.835	0.13 (-0.15)	0.3664	-++	0.614	-0.45 (-1.2)	0.7089	---	0.938
cg27606341	5	39219632	FYB	no	COPD, FEV1, FEV1pFVC	22161163	NA	7.10X10-31	-0.34 (-0.47)	0.4699	+-+	0.122	0.06 (-0.07)	0.3698	+-+	0.55	-0.53 (-0.53)	0.3146	--+	0.242
cg04908668	6	32823941	PSMB9	no	NO2 exposure	29410382	NA	NA	0.6 (-0.53)	0.2633	-++	0.191	-0.07 (-0.07)	0.3723	---	0.962	0.97 (-0.62)	0.1182	-++	0.139
cg07073964	19	698371		no	COPD, FEV1, FEV1pFVC	22161163	NA	4.03X10-14	0.12 (-0.28)	0.6704	+++	0.919	0.04 (-0.04)	0.3728	-++	0.812	0.09 (-0.31)	0.7855	++-	0.764
cg21578541	3	52260090	TLR9	no	COPD, FEV1, FEV1pFVC	22161163	NA	4.48X10-18	-0.31 (-0.71)	0.6677	++-	0.097	-0.09 (-0.1)	0.3767	-+-	0.623	-0.19 (-0.81)	0.8179	++-	0.023
cg15958424	3	132036067	ACPP	no	COPD, FEV1, FEV1pFVC	22161163	NA	4.20X10-25	-0.18 (-0.42)	0.6773	--+	0.193	0.05 (-0.06)	0.3839	+++	0.915	-0.34 (-0.47)	0.4783	--+	0.113
cg15552238	19	14785749	EMR3	no	COPD, FEV1, FEV1pFVC	22161163	NA	1.85X10-18	-0.85 (-0.47)	0.0695	---	0.77	-0.06 (-0.07)	0.3867	---	0.879	-0.81 (-0.53)	0.1237	+--	0.414
cg19904425	14	94984530	SERPINA12	no	FVC	28621160	7.1e-06	NA	0.2 (-0.2)	0.3146	+++	0.998	0.03 (-0.03)	0.3869	-++	0.165	0.15 (-0.23)	0.5205	+-+	0.623
cg01861509	10	73849626	SPOCK2	no	COPD, FEV1, FEV1pFVC	22161163	NA	8.99X10-21	0.09 (-0.39)	0.8105	++-	0.796	-0.05 (-0.06)	0.3871	-+-	0.669	0.37 (-0.44)	0.4057	+++	0.685
cg22892904	17	77751089	CBX2	no	COPD, FEV1, FEV1pFVC	22161163	NA	2.13X10-23	0.67 (-0.31)	0.0299	+++	0.116	0.04 (-0.05)	0.39	++-	0.219	0.72 (-0.35)	0.0367	+++	0.092
cg09313705	17	46622491	HOXB2	no	COPD, FEV1, FEV1pFVC	22161163	NA	5.70X10-22	-0.05 (-0.35)	0.8917	++-	0.417	0.04 (-0.05)	0.3955	+++	0.707	-0.23 (-0.39)	0.5458	+--	0.655
cg14292823	8	144681097	EEF1D	yes	COPD, FEV1, FEV1pFVC	22161163	NA	2.33X10-20	0.66 (-0.4)	0.1005	+++	0.498	0.05 (-0.06)	0.3963	++-	0.384	0.51 (-0.45)	0.2564	+++	0.85
cg16097772	12	69742232	LYZ	no	COPD, FEV1, FEV1pFVC	22161163	NA	2.78X10-29	-0.14 (-0.45)	0.7594	+-+	0.392	0.05 (-0.07)	0.4043	++-	0.311	-0.24 (-0.51)	0.644	--+	0.352
cg06759890	5	77806538	LHFPL2	no	COPD, FEV1, FEV1pFVC	22161163	NA	2.66X10-23	-0.03 (-0.31)	0.9279	+--	0.119	0.04 (-0.04)	0.4064	++-	0.032	-0.23 (-0.34)	0.5089	+--	0.547
cg12585943	6	32121368	PPT2	yes	COPD, FEV1, FEV1pFVC	22161163	NA	2.29X10-15	0.15 (-0.26)	0.5763	++-	0.427	0.03 (-0.04)	0.4085	+--	0.223	0.11 (-0.3)	0.7035	+++	0.959
cg21033855	15	43662581	TUBGCP4	no	COPD, FEV1, FEV1pFVC	22161163	NA	3.76X10-13	0.81 (-0.52)	0.1154	+++	0.408	0.06 (-0.08)	0.4113	-+-	0.091	0.72 (-0.58)	0.2136	+-+	0.108
cg24821554	13	51639953	GUCY1B2	no	COPD, FEV1, FEV1pFVC	22161163	NA	7.71X10-29	-0.33 (-0.38)	0.3841	+--	0.638	0.05 (-0.06)	0.4156	++-	0.225	-0.67 (-0.43)	0.12	+--	0.359
cg02181506	14	94856984	SERPINA1	yes	COPD, FEV1, FEV1pFVC	22161163	NA	1.51X10-37	0.97 (-0.54)	0.0702	+++	0.604	0.06 (-0.08)	0.4204	+-+	0.76	1.12 (-0.61)	0.0664	+++	0.586
cg24211388	6	31582837	AIF1	no	COPD, FEV1, FEV1pFVC	22161163	NA	2.42X10-32	-0.27 (-0.47)	0.5706	+--	0.686	0.05 (-0.07)	0.4233	+-+	0.58	-0.34 (-0.53)	0.5254	---	0.992
cg24958765	19	41283667	RAB4B	no	NA	29092026	NA	NA	-1 (-1.34)	0.4548	---	0.834	-0.15 (-0.19)	0.4244	+-+	0.316	-0.25 (-1.56)	0.8711	-+-	0.153
cg12556134	20	35201610	TGIF2	no	COPD, FEV1, FEV1pFVC	22161163	NA	6.94X10-22	-0.45 (-0.64)	0.4841	++-	0.397	-0.07 (-0.09)	0.4303	-+-	0.075	-0.07 (-0.73)	0.9289	+--	0.582
cg20340242	2	102608349	IL1R2	yes	COPD, FEV1, FEV1pFVC	22161163	NA	5.69X10-21	-0.05 (-0.43)	0.9104	+-+	0.187	-0.05 (-0.06)	0.432	+--	0.29	0.37 (-0.48)	0.4363	+-+	0.497
cg05253159	7	101928560	SH2B2	no	COPD, FEV1, FEV1pFVC	22161163	NA	9.83X10-19	-0.37 (-0.67)	0.5873	+--	0.052	-0.08 (-0.1)	0.439	+--	0.257	-0.19 (-0.76)	0.8052	+--	0.087
cg11738543	12	93967225	SOCS2	no	COPD, FEV1, FEV1pFVC	22161163	NA	1.91X10-22	0.35 (-0.44)	0.4257	+-+	0.299	0.05 (-0.06)	0.4542	+-+	0.713	0.29 (-0.49)	0.5516	--+	0.274
cg01980222	6	41130917	TREM2	no	COPD, FEV1, FEV1pFVC	22161163	NA	9.95X10-28	-0.07 (-0.44)	0.8662	-++	0.121	0.05 (-0.06)	0.4556	-++	0.869	-0.31 (-0.49)	0.5271	-++	0.086
cg08458487	10	81709191	SFTPD	no	COPD, FEV1, FEV1pFVC	22161163	NA	1.07X10-29	-0.39 (-0.49)	0.4312	+-+	0.507	0.05 (-0.07)	0.4565	+-+	0.813	-0.65 (-0.56)	0.246	---	0.722
cg09175620	1	54484536	LDLRAD1	no	FEV1pFVC	28621160	3.4e-06	NA	-0.17 (-0.52)	0.7375	--+	0.83	0.05 (-0.07)	0.4603	+-+	0.684	-0.28 (-0.59)	0.6347	---	0.999
cg12491659	5	57786356	GAPT	no	COPD, FEV1, FEV1pFVC	22161163	NA	2.36X10-23	-0.36 (-0.38)	0.3442	---	0.81	-0.04 (-0.06)	0.4618	+--	0.247	-0.22 (-0.43)	0.5996	-+-	0.64
cg20178764	5	137609835	GFRA3	no	COPD, FEV1, FEV1pFVC	22161163	NA	9.50X10-07	0.29 (-0.23)	0.2169	+++	0.62	-0.02 (-0.03)	0.4655	+--	0.874	0.48 (-0.26)	0.0654	+++	0.455
cg12380764	1	206971195	IL19	no	COPD, FEV1, FEV1pFVC	22161163	NA	5.29X10-32	-0.23 (-0.48)	0.6292	+-+	0.268	0.05 (-0.07)	0.4689	+++	0.893	-0.53 (-0.54)	0.3243	---	0.351
cg03600318	10	81708991	SFTPD	no	COPD, FEV1, FEV1pFVC	22161163	NA	1.97X10-22	0.28 (-0.44)	0.5169	--+	0.057	-0.05 (-0.06)	0.4696	--+	0.131	0.6 (-0.49)	0.2228	+-+	0.405
cg24453664	11	33758413	CD59	yes	COPD, FEV1, FEV1pFVC	22161163	NA	6.45X10-25	-0.04 (-0.43)	0.9346	+-+	0.721	-0.04 (-0.06)	0.4699	-+-	0.654	0.34 (-0.49)	0.486	+-+	0.378
cg10236239	2	108994514	SULT1C4	yes	COPD, FEV1, FEV1pFVC	22161163	NA	4.88X10-20	-1.31 (-0.43)	0.0025	---	0.35	-0.04 (-0.06)	0.4774	-+-	0.639	-1.37 (-0.49)	0.0054	---	0.215
cg15746187	1	11713123	FBXO2	no	COPD, FEV1, FEV1pFVC	22161163	NA	5.84X10-15	0.59 (-0.42)	0.1562	+++	0.818	0.04 (-0.06)	0.4816	++-	0.499	0.73 (-0.46)	0.1174	+++	0.997
cg20764656	14	65410479	GPX2	yes	COPD, FEV1, FEV1pFVC	22161163	NA	4.00X10-18	-0.04 (-0.42)	0.9313	+--	0.334	0.04 (-0.06)	0.4849	++-	0.561	-0.06 (-0.47)	0.9067	+--	0.338
cg15836722	2	113593785	IL1B	no	COPD, FEV1, FEV1pFVC	22161163	NA	1.38X10-22	-0.76 (-0.38)	0.0463	---	0.836	-0.04 (-0.06)	0.4875	+--	0.154	-0.69 (-0.43)	0.1099	---	0.669
cg27019278	4	101438804	EMCN	no	COPD, FEV1, FEV1pFVC	22161163	NA	6.24X10-20	0.02 (-0.32)	0.9497	--+	0.068	0.03 (-0.05)	0.4916	+-+	0.298	-0.1 (-0.35)	0.7779	--+	0.413
cg18333690	1	17634716	PADI4	no	COPD, FEV1, FEV1pFVC	22161163	NA	2.46X10-19	0.37 (-0.43)	0.3869	-++	0.754	-0.04 (-0.06)	0.4943	-+-	0.265	0.57 (-0.48)	0.2394	-++	0.548
cg08368934	16	57701455	GPR97	no	COPD, FEV1, FEV1pFVC	22161163	NA	1.51X10-29	0.02 (-0.55)	0.9638	+-+	0.749	0.05 (-0.08)	0.496	++-	0.563	0.03 (-0.62)	0.9554	+-+	0.276
cg12845808	5	141338604	PCDH12	no	COPD, FEV1, FEV1pFVC	22161163	NA	1.08X10-13	-0.43 (-0.43)	0.3171	---	0.596	-0.04 (-0.06)	0.5043	--+	0.245	-0.42 (-0.48)	0.3765	-+-	0.699
cg07300408	14	21058360	RNASE12	no	COPD, FEV1, FEV1pFVC	22161163	NA	8.23X10-15	0.14 (-0.18)	0.4521	-++	0.672	0.02 (-0.03)	0.5077	-+-	0.082	0.01 (-0.2)	0.9445	+-+	0.905
cg07195577	17	27052828	TLCD1	yes	COPD, FEV1, FEV1pFVC	22161163	NA	1.03X10-06	0.64 (-0.32)	0.046	+++	0.086	0.03 (-0.05)	0.5085	+--	0.076	0.67 (-0.36)	0.064	+++	0.58
cg06280210	7	26331247	SNX10	no	FEV1pFVC	28621160	7.7e-06	NA	-0.23 (-0.84)	0.7871	+--	0.215	0.08 (-0.12)	0.5089	++-	0.106	-0.43 (-0.97)	0.6561	+-+	0.74
cg00333528	6	89927485	GABRR1	yes	COPD, FEV1, FEV1pFVC	22161163	NA	3.70X10-25	0.13 (-0.49)	0.7952	+-+	0.446	0.05 (-0.07)	0.511	++-	0.256	0.09 (-0.56)	0.8733	+-+	0.851
cg04353769	11	59951557	MS4A6A	no	COPD, FEV1, FEV1pFVC	22161163	NA	3.23X10-24	-0.26 (-0.52)	0.6259	+-+	0.09	-0.05 (-0.08)	0.5148	+-+	0.315	0.22 (-0.59)	0.7166	+-+	0.582
cg09440215	19	58480646	C19orf18	no	FEV1	28621160	7.7e-06	NA	-0.42 (-0.71)	0.5526	--+	0.357	-0.07 (-0.1)	0.5149	---	0.903	-0.32 (-0.83)	0.7022	--+	0.425
cg17709873	6	31540456	LTA	no	COPD, FEV1, FEV1pFVC	22161163	NA	4.67X10-26	0.01 (-0.27)	0.9733	+--	0.76	0.03 (-0.04)	0.5181	+-+	0.597	-0.07 (-0.3)	0.8264	+--	0.933
cg19531130	11	101786659	KIAA1377	no	COPD, FEV1, FEV1pFVC	22161163	NA	4.87X10-19	-0.14 (-0.46)	0.7597	+--	0.505	-0.04 (-0.07)	0.5186	-+-	0.482	0.04 (-0.52)	0.9362	+--	0.324
cg02415431	22	23923255	IGLL1	no	COPD, FEV1, FEV1pFVC	22161163	NA	8.09X10-16	-0.43 (-0.58)	0.4559	+--	0.569	0.05 (-0.08)	0.5199	+++	0.967	-0.91 (-0.65)	0.1645	+--	0.463
cg15743985	19	35819809	CD22	yes	COPD, FEV1, FEV1pFVC	22161163	NA	6.51X10-25	0.48 (-0.45)	0.2833	+-+	0.049	0.04 (-0.07)	0.5309	+-+	0.509	0.65 (-0.51)	0.2003	+-+	0.113
cg01623438	20	57582894	CTSZ	no	COPD, FEV1, FEV1pFVC	22161163	NA	6.44X10-27	-0.55 (-0.51)	0.2788	---	0.611	0.05 (-0.07)	0.5313	+++	0.66	-0.78 (-0.57)	0.1746	---	0.461
cg05714729	18	33234096	GALNT1	no	COPD, FEV1, FEV1pFVC	22161163	NA	4.91X10-22	0.26 (-0.37)	0.4803	+-+	0.809	0.03 (-0.05)	0.5376	+++	0.949	0.25 (-0.42)	0.5484	--+	0.786
cg11846968	20	31823545	PLUNC	no	COPD, FEV1, FEV1pFVC	22161163	NA	1.39X10-11	0.17 (-0.19)	0.3682	-++	0.189	0.02 (-0.03)	0.5398	++-	0.466	0.16 (-0.21)	0.4577	-++	0.507
cg01718139	19	54566838	VSTM1	no	COPD, FEV1, FEV1pFVC	22161163	NA	7.38X10-18	-0.13 (-0.27)	0.6315	--+	0.042	0.02 (-0.04)	0.5407	-++	0.064	-0.28 (-0.3)	0.3596	--+	0.064
cg22438810	9	130911792	LCN2	no	COPD, FEV1, FEV1pFVC	22161163	NA	3.95X10-17	-0.73 (-0.41)	0.0715	--+	0.003	-0.04 (-0.06)	0.544	--+	0.332	-0.66 (-0.46)	0.148	--+	0.008
cg07408456	19	15590532	PGLYRP2	yes	COPD, FEV1, FEV1pFVC	22161163	NA	7.13X10-23	-0.27 (-0.42)	0.5218	+--	0.263	-0.04 (-0.06)	0.544	+--	0.386	-0.21 (-0.47)	0.6489	+--	0.382
cg19906550	NA	NA	NA	no	COPD, FEV1, FEV1pFVC	22161163	NA	3.32X10-27	0.15 (-0.69)	0.828	-+?	0.418	0.06 (-0.09)	0.5546	-+?	0.51	-0.07 (-0.81)	0.9359	-+?	0.522
cg15374234	17	72709026	CD300LF	no	COPD, FEV1, FEV1pFVC	22161163	NA	3.52X10-19	0.45 (-0.55)	0.4138	++-	0.06	0.05 (-0.08)	0.5554	++-	0.564	0.12 (-0.62)	0.8427	++-	0.072
cg16872071	9	135997155	RALGDS	no	COPD, FEV1, FEV1pFVC	22161163	NA	7.69X10-23	-0.01 (-0.48)	0.9867	++-	0.224	0.04 (-0.07)	0.5554	++-	0.036	-0.17 (-0.55)	0.762	---	0.979
cg11905488	12	10123604	CLEC12A	no	COPD, FEV1, FEV1pFVC	22161163	NA	1.26X10-23	-0.44 (-0.33)	0.1869	---	0.79	0.03 (-0.05)	0.5584	-++	0.359	-0.75 (-0.37)	0.0422	---	0.993
cg14961391	2	148758708	ORC4L	no	FEV1	25633388	4.2e-06	NA	0.21 (-0.55)	0.7026	+-+	0.011	0.04 (-0.08)	0.5606	--+	0.004	0.17 (-0.64)	0.7902	+-+	0.166
cg27485921	2	46747379	ATP6V1E2	no	COPD, FEV1, FEV1pFVC	22161163	NA	2.89X10-34	0.19 (-0.51)	0.7133	+-+	0.926	0.04 (-0.07)	0.5652	+-+	0.709	0.04 (-0.58)	0.9457	-++	0.929
cg05973262	6	32191895	NOTCH4	no	COPD, FEV1, FEV1pFVC	22161163	NA	7.70X10-25	-0.23 (-0.3)	0.4433	---	0.73	0.02 (-0.04)	0.5724	++-	0.265	-0.35 (-0.33)	0.2895	--+	0.25
cg05697976	12	29376483	FAR2	no	COPD, FEV1, FEV1pFVC	22161163	NA	5.30X10-27	-0.61 (-0.35)	0.0775	---	0.85	0.03 (-0.05)	0.5792	+-+	0.55	-0.85 (-0.39)	0.0287	---	0.956
cg10287137	11	72929054	P2RY2	no	COPD, FEV1, FEV1pFVC	22161163	NA	1.12X10-26	0.86 (-0.47)	0.0688	+++	0.317	-0.04 (-0.07)	0.5807	-+-	0.019	1.24 (-0.53)	0.0205	+++	0.383
cg11340260	17	4835476	GP1BA	no	COPD, FEV1, FEV1pFVC	22161163	NA	5.52X10-11	0.35 (-0.23)	0.1397	+-+	0.326	0.02 (-0.03)	0.5842	+++	0.982	0.27 (-0.26)	0.3032	+-+	0.329
cg06041363	22	46663418	TTC38	no	COPD, FEV1, FEV1pFVC	22161163	NA	4.34X10-28	0.58 (-0.38)	0.1251	+++	0.982	0.03 (-0.06)	0.5851	++-	0.485	0.67 (-0.42)	0.1148	+++	0.729
cg01274660	7	100465625	TRIP6	no	COPD, FEV1, FEV1pFVC	22161163	NA	1.57X10-19	0 (-0.43)	0.9973	+-+	0.954	-0.03 (-0.06)	0.5899	--+	0.749	0.26 (-0.48)	0.5898	+++	0.897
cg06874144	2	231576873	CAB39	no	COPD, FEV1, FEV1pFVC	22161163	NA	6.43X10-16	-0.25 (-0.36)	0.4753	--+	0.53	0.03 (-0.05)	0.5947	-++	0.863	-0.54 (-0.4)	0.1746	---	0.698
cg09868035	20	62492074	C20orf135	no	COPD, FEV1, FEV1pFVC	22161163	NA	1.83X10-26	-0.02 (-0.63)	0.9767	++-	0.437	0.05 (-0.09)	0.5979	-+-	0.349	-0.26 (-0.71)	0.7106	+--	0.5
cg15784615	12	6493767	LTBR	no	COPD, FEV1, FEV1pFVC	22161163	NA	4.84X10-30	-0.05 (-0.62)	0.9381	+--	0.907	-0.05 (-0.09)	0.5987	-+-	0.557	0.35 (-0.71)	0.6174	+-+	0.536
cg15248035	9	36169949	CCIN	no	COPD, FEV1, FEV1pFVC	22161163	NA	1.83X10-25	-0.04 (-0.39)	0.9089	--+	0.091	-0.03 (-0.06)	0.6008	--+	0.653	0.19 (-0.44)	0.6603	+-+	0.284
cg22972055	7	872293	UNC84A	no	COPD, FEV1, FEV1pFVC	22161163	NA	1.44X10-13	0.12 (-0.23)	0.5966	+-+	0.78	0.02 (-0.03)	0.6021	-++	0.835	0.03 (-0.25)	0.9212	+--	0.43
cg09134726	19	841082	PRTN3	no	COPD, FEV1, FEV1pFVC	22161163	NA	1.91X10-27	-0.04 (-0.43)	0.9224	+-+	0.208	0.03 (-0.06)	0.6074	+++	0.909	0.03 (-0.48)	0.945	+-+	0.285
cg07099407	6	43027930	KLC4	no	COPD, FEV1, FEV1pFVC	22161163	NA	2.90X10-15	0.37 (-0.66)	0.57	++-	0.628	0.05 (-0.1)	0.6087	-+-	0.078	0.07 (-0.74)	0.92	+--	0.229
cg10094443	4	39529866	UGDH	no	COPD, FEV1, FEV1pFVC	22161163	NA	2.14X10-06	0.54 (-0.55)	0.3206	+++	0.967	-0.04 (-0.08)	0.6092	--+	0.747	0.9 (-0.62)	0.1495	+++	0.567
cg02595219	11	74178761	KCNE3	yes	COPD, FEV1, FEV1pFVC	22161163	NA	7.67X10-19	0.05 (-0.48)	0.9129	+-+	0.602	-0.04 (-0.07)	0.6093	-+-	0.87	0.35 (-0.54)	0.5145	+-+	0.427
cg10107958	1	228783383	DUSP5P	no	FEV1	28621160	8.4e-06	NA	0.88 (-0.6)	0.147	++-	0.407	0.04 (-0.08)	0.6098	-++	0.813	0.83 (-0.71)	0.2452	++-	0.244
cg04881903	2	85637116	CAPG	no	COPD, FEV1, FEV1pFVC	22161163	NA	2.37X10-08	0.01 (-0.54)	0.9871	??+	1	0.04 (-0.08)	0.6139	??+	1	-0.23 (-0.58)	0.6969	??-	1
cg00739120	19	36035875	GAPDHS	yes	COPD, FEV1, FEV1pFVC	22161163	NA	4.26X10-17	0.22 (-0.28)	0.4284	+-+	0.301	-0.02 (-0.04)	0.6156	++-	0.326	0.37 (-0.32)	0.2452	+-+	0.328
cg26112639	1	247580106	NLRP3	yes	COPD, FEV1, FEV1pFVC	22161163	NA	1.57X10-19	-0.87 (-0.52)	0.096	---	0.343	-0.04 (-0.08)	0.6186	++-	0.429	-0.87 (-0.59)	0.1407	---	0.611
cg02901679	NA	NA	NA	no	COPD, FEV1, FEV1pFVC	22161163	NA	4.23X10-23	0.67 (-0.49)	0.1734	++?	0.64	-0.03 (-0.07)	0.6211	+-?	0.002	1.2 (-0.58)	0.0384	++?	0.161
cg21991396	1	247581417	NLRP3	no	COPD, FEV1, FEV1pFVC	22161163	NA	7.66X10-31	0.13 (-0.4)	0.7439	--+	0.811	0.03 (-0.06)	0.6233	++-	0.651	0.15 (-0.45)	0.7328	--+	0.489
cg06645778	2	64680425	HSPC159	no	COPD, FEV1, FEV1pFVC	22161163	NA	1.22X10-18	-0.43 (-0.42)	0.3049	---	0.461	-0.03 (-0.06)	0.6241	++-	0.533	-0.25 (-0.47)	0.5905	--+	0.219
cg23265096	20	57582594	CTSZ	no	COPD, FEV1, FEV1pFVC	22161163	NA	7.21X10-15	0.74 (-0.38)	0.0513	+++	0.883	0.03 (-0.05)	0.6257	++-	0.806	1 (-0.42)	0.0183	+++	0.691
cg19601328	17	43368729	MAP3K14	no	COPD, FEV1, FEV1pFVC	22161163	NA	4.61X10-24	0.05 (-0.39)	0.893	-+-	0.744	-0.03 (-0.06)	0.6302	-+-	0.199	0.28 (-0.44)	0.5242	+++	0.94
cg09303642	12	54690818	NFE2	no	COPD, FEV1, FEV1pFVC	22161163	NA	2.76X10-29	-0.48 (-0.44)	0.2795	+--	0.164	0.03 (-0.06)	0.6322	++-	0.36	-0.66 (-0.5)	0.1858	+--	0.424
cg18399183	12	51318138	METTL7A	no	COPD, FEV1, FEV1pFVC	22161163	NA	7.87X10-09	0.52 (-0.63)	0.4057	+-+	0.437	0.04 (-0.09)	0.6394	--+	0.427	0.48 (-0.71)	0.4971	+-+	0.824
cg17777592	13	49975418	CAB39L	no	COPD, FEV1, FEV1pFVC	22161163	NA	1.08X10-20	0.17 (-0.27)	0.5144	++-	0.163	0.02 (-0.04)	0.6411	++-	0.295	0.18 (-0.3)	0.5391	+-+	0.351
cg10126923	19	51875451	NKG7	no	COPD, FEV1, FEV1pFVC	22161163	NA	1.49X10-23	-0.4 (-0.51)	0.4312	--+	0.061	0.03 (-0.07)	0.6471	-++	0.283	-0.6 (-0.57)	0.2947	---	0.165
cg10787197	6	11779941	C6orf105	no	COPD, FEV1, FEV1pFVC	22161163	NA	2.72X10-15	-0.63 (-0.36)	0.0766	---	0.223	-0.02 (-0.05)	0.649	--+	0.766	-0.65 (-0.4)	0.1026	---	0.352
cg05767404	1	247712591	C1orf150	yes	COPD, FEV1, FEV1pFVC	22161163	NA	5.41X10-14	-0.05 (-0.12)	0.6359	-+-	0.898	0.01 (-0.02)	0.6564	-++	0.55	-0.16 (-0.13)	0.2287	---	0.924
cg02635407	4	8200549	SH3TC1	no	COPD, FEV1, FEV1pFVC	22161163	NA	1.06X10-27	0.52 (-0.65)	0.4221	++-	0.231	-0.04 (-0.09)	0.657	++-	0.028	0.87 (-0.73)	0.2322	+++	0.367
cg05252264	19	55385587	FCAR	no	COPD, FEV1, FEV1pFVC	22161163	NA	1.95X10-20	0.3 (-0.33)	0.367	+++	0.936	0.02 (-0.05)	0.6591	-++	0.739	0.37 (-0.37)	0.3185	+++	0.769
cg20713492	1	154293482	AQP10	no	COPD, FEV1, FEV1pFVC	22161163	NA	6.99X10-25	-0.37 (-0.57)	0.5198	++-	0.062	-0.04 (-0.08)	0.6615	++-	0.063	-0.4 (-0.64)	0.5366	+--	0.181
cg09624565	22	37256900	NCF4	no	COPD, FEV1, FEV1pFVC	22161163	NA	9.51X10-25	0.16 (-0.67)	0.8067	++-	0.445	0.04 (-0.1)	0.6684	-++	0.624	-0.06 (-0.75)	0.9399	++-	0.295
cg10275770	17	62084205	ICAM2	no	COPD, FEV1, FEV1pFVC	22161163	NA	1.63X10-28	-0.01 (-0.54)	0.9917	++-	0.358	-0.03 (-0.08)	0.6692	++-	0.123	0.09 (-0.61)	0.8761	+--	0.614
cg27187881	22	42466345	NAGA	no	COPD, FEV1, FEV1pFVC	22161163	NA	7.31X10-31	1.34 (-0.67)	0.044	+++	0.371	0.04 (-0.09)	0.6723	+-+	0.032	1.53 (-0.77)	0.0476	+++	0.35
cg12836863	13	32889023	BRCA2	yes	COPD, FEV1, FEV1pFVC	22161163	NA	7.86X10-28	-0.22 (-0.36)	0.5313	--+	0.274	0.02 (-0.05)	0.6724	+-+	0.695	-0.37 (-0.4)	0.3588	---	0.57
cg21432842	17	38171697	CSF3	no	COPD, FEV1, FEV1pFVC	22161163	NA	1.37X10-17	0.43 (-0.4)	0.2794	+-+	0.744	0.02 (-0.06)	0.6768	-+-	0.082	0.49 (-0.44)	0.2706	+-+	0.066
cg04451770	10	97515372	ENTPD1	no	COPD, FEV1, FEV1pFVC	22161163	NA	7.21X10-27	-0.02 (-0.65)	0.9801	??-	1	0.04 (-0.1)	0.6772	??+	1	0.07 (-0.71)	0.9183	??+	1
cg04113075	6	146865487	RAB32	no	COPD, FEV1, FEV1pFVC	22161163	NA	3.31X10-15	0.17 (-0.52)	0.7459	+--	0.109	0.03 (-0.07)	0.6789	++-	0.141	0.17 (-0.59)	0.7671	+-+	0.287
cg03760759	1	156549533	TTC24	no	FEV1pFVC	28621160	8.2e-06	NA	-0.28 (-0.54)	0.5958	+--	0.258	0.03 (-0.08)	0.6856	-++	0.593	-0.39 (-0.6)	0.5199	+--	0.059
cg25923056	19	41306455	EGLN2	yes	NA	29092026	NA	NA	0.1 (-0.37)	0.7844	-++	0.197	0.02 (-0.05)	0.6877	-++	0.879	0.01 (-0.42)	0.9749	-+-	0.165
cg02828993	3	42775696	CCDC13	no	FEV1pFVC	28621160	8.2e-06	NA	0.63 (-0.59)	0.2818	+-+	0.413	0.03 (-0.09)	0.688	+-+	0.269	0.83 (-0.65)	0.2021	+++	0.863
cg19008649	2	217560292	IGFBP5	no	COPD, FEV1, FEV1pFVC	22161163	NA	9.34X10-18	0.45 (-0.43)	0.2968	+-+	0.391	0.03 (-0.06)	0.6926	++-	0.607	0.57 (-0.48)	0.2344	+-+	0.255
cg17749456	NA	NA	NA	no	COPD, FEV1, FEV1pFVC	22161163	NA	5.77X10-25	0.1 (-0.7)	0.8804	++?	0.917	0.04 (-0.1)	0.6932	++?	0.639	0.16 (-0.82)	0.8472	-+?	0.635
cg06317209	12	58210878	AVIL	no	COPD, FEV1, FEV1pFVC	22161163	NA	1.82X10-26	-0.28 (-0.39)	0.4784	--+	0.099	-0.02 (-0.06)	0.701	--+	0.321	-0.18 (-0.44)	0.6777	--+	0.138
cg11024597	NA	NA	NA	no	COPD, FEV1, FEV1pFVC	22161163	NA	4.65X10-23	-0.13 (-0.64)	0.8341	+-?	0.466	0.03 (-0.09)	0.7063	-+?	0.681	-0.25 (-0.75)	0.7416	+-?	0.306
cg06022671	11	59439293		no	FEV1pFVC	28621160	3.7e-06	NA	-0.33 (-0.49)	0.4989	+-+	0.009	0.03 (-0.07)	0.7106	+-+	0.412	-0.62 (-0.58)	0.2789	--+	0.023
cg15512851	6	36973518	FGD2	no	COPD, FEV1, FEV1pFVC	22161163	NA	3.94X10-26	-0.63 (-0.59)	0.2891	+--	0.203	-0.03 (-0.09)	0.7145	++-	0.296	-0.59 (-0.67)	0.3795	+--	0.36
cg23090046	14	104094619	KLC1	no	COPD, FEV1, FEV1pFVC	22161163	NA	5.37X10-26	0.38 (-0.46)	0.4066	+-+	0.124	0.02 (-0.07)	0.724	+--	0.144	0.65 (-0.52)	0.2057	+-+	0.432
cg04790874	19	42381950	CD79A	no	COPD, FEV1, FEV1pFVC	22161163	NA	2.93X10-23	0.68 (-0.67)	0.3063	??+	1	-0.04 (-0.1)	0.7258	??-	1	1.13 (-0.72)	0.1157	??+	1
cg05949660	6	109777642	MICAL1	no	COPD, FEV1, FEV1pFVC	22161163	NA	1.98X10-08	0.24 (-0.36)	0.5059	+-+	0.036	0.02 (-0.05)	0.7261	+--	0.069	0.21 (-0.4)	0.5971	+-+	0.073
cg26861460	22	44575455	PARVG	no	COPD, FEV1, FEV1pFVC	22161163	NA	3.99X10-27	-0.42 (-0.41)	0.3028	+--	0.32	0.02 (-0.06)	0.7352	+-+	0.692	-0.83 (-0.46)	0.072	---	0.654
cg23710823	14	20020657	P704P	no	FEV1	25633388	6.2e-06	NA	0.17 (-1.09)	0.8782	??+	1	0.06 (-0.17)	0.7385	??+	1	-0.02 (-1.18)	0.9889	??-	1
cg10384245	18	909086	ADCYAP1	no	COPD	26425700	0.0493		0.41 (-0.43)	0.3391	-++	0.763	-0.02 (-0.06)	0.7391	-+-	0.04	0.71 (-0.48)	0.1407	+-+	0.145
cg11919271	3	151102879	MED12L	no	COPD, FEV1, FEV1pFVC	22161163	NA	1.53X10-15	-0.05 (-0.22)	0.8086	--+	0.907	0.01 (-0.03)	0.7411	-++	0.958	-0.06 (-0.24)	0.7995	--+	0.861
cg11298343	19	41306150	EGLN2	yes	NA	29092026	NA	NA	0.03 (-0.33)	0.9359	++-	0.24	-0.02 (-0.05)	0.7449	++-	0.456	0.13 (-0.37)	0.7175	-+-	0.365
cg09001777	19	5851504	FUT3	no	COPD, FEV1, FEV1pFVC	22161163	NA	1.32X10-28	0.66 (-0.59)	0.2616	+++	0.966	0.03 (-0.09)	0.7472	-++	0.876	0.89 (-0.66)	0.1781	+++	0.721
cg02656594	16	27412496	IL21R	no	COPD, FEV1, FEV1pFVC	22161163	NA	2.78X10-27	-0.11 (-0.36)	0.7685	+--	0.072	0.02 (-0.05)	0.7512	+-+	0.705	-0.12 (-0.4)	0.7632	+--	0.103
cg24777950	14	25046121	CTSG	no	COPD, FEV1, FEV1pFVC	22161163	NA	1.49X10-30	-0.05 (-0.44)	0.9168	+-+	0.586	0.02 (-0.06)	0.7537	+-+	0.944	0.11 (-0.49)	0.8307	+-+	0.681
cg19399532	1	178512495	C1orf220	no	COPD, FEV1, FEV1pFVC	22161163	NA	7.03X10-23	-0.19 (-0.55)	0.7272	+--	0.149	0.02 (-0.08)	0.7566	++-	0.113	-0.21 (-0.63)	0.7437	+--	0.127
cg06625767	5	176836695	F12	no	COPD, FEV1, FEV1pFVC	22161163	NA	9.23X10-27	-0.24 (-0.4)	0.5555	+--	0.599	0.02 (-0.06)	0.7574	+-+	0.533	-0.29 (-0.46)	0.5206	---	0.981
cg15361231	1	193075191	GLRX2	no	COPD, FEV1, FEV1pFVC	22161163	NA	1.07X10-24	0.15 (-0.28)	0.6014	+-+	0.408	0.01 (-0.04)	0.7667	-++	0.74	0.16 (-0.31)	0.6081	+-+	0.225
cg12554857	4	95264019	HPGDS	no	COPD, FEV1, FEV1pFVC	22161163	NA	5.40X10-18	-0.21 (-0.51)	0.6749	+--	0.487	0.02 (-0.07)	0.7679	++-	0.589	-0.21 (-0.58)	0.7089	+-+	0.342
cg17823175	19	828170	AZU1	no	COPD, FEV1, FEV1pFVC	22161163	NA	3.60X10-24	-0.18 (-0.52)	0.7296	--+	0.597	-0.02 (-0.08)	0.768	++-	0.762	-0.23 (-0.58)	0.6959	--+	0.324
cg09305224	9	139927245	C9orf139	yes	COPD, FEV1, FEV1pFVC	22161163	NA	1.44X10-26	0.12 (-0.7)	0.8661	??+	1	-0.03 (-0.11)	0.7762	??-	1	0.23 (-0.75)	0.7579	??+	1
cg21275690	16	3072970	HCFC1R1	no	COPD, FEV1, FEV1pFVC	22161163	NA	1.52X10-19	-0.67 (-0.61)	0.2678	-+-	0.497	0.02 (-0.09)	0.779	-+-	0.214	-0.99 (-0.68)	0.1468	---	0.901
cg05769349	12	114847043	TBX5	no	COPD	26425700	0.0377		-0.26 (-0.62)	0.6746	-+-	0.671	-0.02 (-0.09)	0.7832	-+-	0.673	-0.29 (-0.7)	0.6728	--+	0.602
cg26215727	12	6485537	SCNN1A	no	COPD, FEV1, FEV1pFVC	22161163	NA	1.27X10-29	0.11 (-0.41)	0.7971	+-+	0.979	0.02 (-0.06)	0.7883	-++	0.158	0.04 (-0.46)	0.9313	+--	0.393
cg10585486	19	41304133	EGLN2	no	NA	29092026	NA	NA	0.27 (-0.47)	0.5664	++-	0.368	-0.02 (-0.07)	0.7886	++-	0.273	0.34 (-0.53)	0.5264	+++	0.793
cg02676865	10	99259738	MMS19	no	COPD, FEV1, FEV1pFVC	22161163	NA	1.76X10-10	-0.13 (-0.46)	0.7829	++-	0.638	-0.02 (-0.07)	0.7929	-+-	0.357	0.06 (-0.52)	0.9109	+--	0.411
cg26105232	10	6105656	IL2RA	no	COPD, FEV1, FEV1pFVC	22161163	NA	3.23X10-19	0.16 (-0.31)	0.6071	+-+	0.49	0.01 (-0.05)	0.7944	++-	0.121	0.18 (-0.35)	0.6131	+-+	0.226
cg07239938	19	852813	ELANE	no	COPD, FEV1, FEV1pFVC	22161163	NA	2.93X10-23	0.28 (-0.4)	0.494	+-+	0.129	-0.01 (-0.06)	0.8012	+-+	0.174	0.45 (-0.45)	0.318	+-+	0.439
cg04182865	5	141346431	RNF14	no	COPD, FEV1, FEV1pFVC	22161163	NA	5.04X10-18	-0.34 (-0.27)	0.2138	+--	0.72	-0.01 (-0.04)	0.8054	+--	0.174	-0.33 (-0.3)	0.2724	---	0.891
cg13791183	19	41316697	CYP2A6- AK097370	no	NA	29092026	NA	NA	0.06 (0.39)	0.8804	+-+	0.4876	0.01 (0.06)	0.8062	--+	0.393	0.25 (0.44)	0.5741	+-+	0.3869
cg04121771	3	149191624	TM4SF4	no	COPD, FEV1, FEV1pFVC	22161163	NA	1.11X10-19	0.27 (0.27)	0.329	+-+	0.6585	0.01 (0.04)	0.8133	+-+	0.776	0.42 (0.31)	0.1673	+++	0.7415
cg27347104	12	6233657	VWF	no	COPD, FEV1, FEV1pFVC	22161163	NA	3.64X10-24	0.27 (-0.27)	0.329	+-+	0.659	0.01 (-0.04)	0.8133	+-+	0.776	0.42 (-0.31)	0.1673	+++	0.742
cg16745604	2	202047459	CASP10	no	COPD, FEV1, FEV1pFVC	22161163	NA	2.87X10-17	0.15 (-0.41)	0.721	-+-	0.533	-0.01 (-0.06)	0.8174	++-	0.222	-0.01 (-0.46)	0.9849	-+-	0.774
cg12089698	8	145086882	SPATC1	no	COPD, FEV1, FEV1pFVC	22161163	NA	3.63X10-28	0.06 (-0.41)	0.8923	+--	0.039	-0.01 (-0.06)	0.8182	+--	0.432	0.18 (-0.46)	0.6918	++-	0.058
cg22670733	15	78914284	CHRNA3	no	COPD, FEV1, FEV1pFVC	22161163	NA	4.51X10-20	-0.75 (-0.59)	0.1994	-+-	0.623	-0.02 (-0.08)	0.8184	++-	0.404	-0.89 (-0.66)	0.1757	---	0.823
cg01813965	16	57729104	CCDC135	no	COPD, FEV1, FEV1pFVC	22161163	NA	5.12X10-25	0.4 (-0.43)	0.352	++-	0.059	-0.01 (-0.06)	0.8253	--+	0.924	0.32 (-0.48)	0.5011	++-	0.013
cg16463460	11	32454718	WT1	yes	FEV1,FVC	22532803	5e-07		-0.7 (-0.49)	0.157	?--	0.588	-0.01 (-0.07)	0.8377	?-+	0.43	-0.75 (-0.55)	0.1749	?--	0.92
cg11822932	11	33913716	LMO2	no	COPD, FEV1, FEV1pFVC	22161163	NA	2.28X10-26	-0.32 (-0.26)	0.2211	---	0.781	-0.01 (-0.04)	0.8415	--+	0.869	-0.37 (-0.29)	0.2048	---	0.823
cg26928972	3	122043799	CSTA	no	COPD, FEV1, FEV1pFVC	22161163	NA	5.20X10-28	0.27 (-0.53)	0.6105	??+	1	0.02 (-0.08)	0.8439	??+	1	0.46 (-0.57)	0.4156	??+	1
cg06172871	16	72088244	HP	no	COPD, FEV1, FEV1pFVC	22161163	NA	4.61X10-29	-0.12 (-0.25)	0.6315	?--	0.383	-0.01 (-0.04)	0.8463	?+-	0.354	-0.06 (-0.28)	0.829	?-+	0.175
cg17142183	2	102608192	IL1R2	no	COPD, FEV1, FEV1pFVC	22161163	NA	1.10X10-18	-0.05 (-0.41)	0.8988	--+	0.971	0.01 (-0.06)	0.8468	+--	0.212	-0.17 (-0.46)	0.705	--+	0.48
cg18084554	19	929046	ARID3A	no	COPD, FEV1, FEV1pFVC	22161163	NA	6.91X10-30	-0.31 (-0.35)	0.376	+-+	0.163	-0.01 (-0.05)	0.85	+-+	0.243	-0.06 (-0.39)	0.8812	--+	0.532
cg13703437	5	39219698	FYB	no	COPD, FEV1, FEV1pFVC	22161163	NA	1.45X10-26	-0.22 (-0.6)	0.7136	--+	0.869	-0.02 (-0.09)	0.8506	-+-	0.509	-0.09 (-0.68)	0.8942	--+	0.813
cg24474182	3	151047307	MED12L	no	COPD, FEV1, FEV1pFVC	22161163	NA	7.74X10-31	-0.41 (-0.4)	0.3069	+--	0.135	0.01 (-0.06)	0.855	+--	0.271	-0.44 (-0.46)	0.3304	+--	0.379
cg07730301	11	67777952	ALDH3B1	no	COPD, FEV1, FEV1pFVC	22161163	NA	1.22X10-28	0.21 (-0.23)	0.3675	-++	0.628	0.01 (-0.03)	0.8608	-+-	0.802	0.35 (-0.26)	0.1693	--+	0.275
cg17078393	1	32717002	LCK	no	COPD, FEV1, FEV1pFVC	22161163	NA	1.93X10-28	-0.14 (-0.56)	0.797	++-	0.771	-0.01 (-0.08)	0.8621	-+-	0.17	-0.09 (-0.63)	0.8844	+--	0.94
cg26060255	20	3025968	MRPS26	yes	COPD, FEV1, FEV1pFVC	22161163	NA	4.21X10-14	-0.14 (-0.52)	0.7906	-+-	0.7	-0.01 (-0.08)	0.8629	--+	0.616	-0.5 (-0.59)	0.3969	-+-	0.869
cg15096140	2	192109731	MYO1B	no	COPD, FEV1, FEV1pFVC	22161163	NA	4.60X10-13	-0.15 (-0.38)	0.689	++-	0.578	0.01 (-0.05)	0.8633	-+-	0.484	-0.29 (-0.42)	0.4981	+--	0.629
cg20938359	12	322250	SLC6A12	no	COPD, FEV1, FEV1pFVC	22161163	NA	5.76X10-15	0.85 (-0.34)	0.0115	+++	0.828	-0.01 (-0.05)	0.8648	++-	0.611	1.22 (-0.37)	0.0011	+++	0.947
cg10465696	11	124767948	ROBO4	no	COPD, FEV1, FEV1pFVC	22161163	NA	1.17X10-19	-0.19 (-0.39)	0.6265	+--	0.41	-0.01 (-0.06)	0.8649	+--	0.772	-0.28 (-0.43)	0.5161	+--	0.598
cg21842274	5	76248637	CRHBP	no	COPD, FEV1, FEV1pFVC	22161163	NA	1.06X10-25	-0.11 (-0.34)	0.7514	--+	0.51	0.01 (-0.05)	0.8667	++-	0.344	-0.07 (-0.39)	0.8489	--+	0.11
cg25587233	9	131872005	CRAT	no	COPD, FEV1, FEV1pFVC	22161163	NA	6.80X10-23	-0.1 (-0.39)	0.8009	--+	0.876	-0.01 (-0.06)	0.8728	++-	0.597	-0.02 (-0.43)	0.964	--+	0.71
cg02593766	17	48608677	MYCBPAP	no	COPD, FEV1, FEV1pFVC	22161163	NA	3.76X10-15	-0.12 (-0.55)	0.8312	+--	0.798	-0.01 (-0.08)	0.8729	+--	0.398	-0.09 (-0.63)	0.8844	-+-	0.893
cg08044694	19	15391927	BRD4	no	COPD, FEV1, FEV1pFVC	22161163	NA	2.83X10-28	-0.93 (-0.36)	0.0102	---	0.637	0.01 (-0.05)	0.8928	+--	0.672	-1.16 (-0.41)	0.0045	---	0.362
cg24354652	1	28502908	PTAFR	no	COPD, FEV1, FEV1pFVC	22161163	NA	1.95X10-18	-0.13 (-0.5)	0.7968	++-	0.602	-0.01 (-0.07)	0.9041	-+-	0.489	0 (-0.56)	0.9971	+--	0.734
cg14210862	9	91193195		no	FEV1pFVC	28621160	7.8e-06	NA	-0.1 (-0.42)	0.8134	++-	0.829	-0.01 (-0.06)	0.9073	-+-	0.112	-0.04 (-0.47)	0.931	+--	0.72
cg14511156	19	54604124	OSCAR	no	COPD, FEV1, FEV1pFVC	22161163	NA	2.83X10-24	-0.19 (-1.08)	0.86	??-	1	0.02 (-0.17)	0.9143	??+	1	-0.43 (-1.17)	0.7135	??-	1
cg22854223	11	44586505	CD82	no	COPD, FEV1, FEV1pFVC	22161163	NA	2.59X10-25	0.29 (-0.44)	0.5206	++-	0.475	-0.01 (-0.06)	0.9192	++-	0.367	0.47 (-0.50)	0.3433	+-+	0.495
cg14289461	6	112575929	LAMA4	no	COPD, FEV1, FEV1pFVC	22161163	NA	5.42X10-20	0.36 (-0.57)	0.5351	+-+	0.145	-0.01 (-0.08)	0.9261	++-	0.587	0.6 (-0.65)	0.357	+-+	0.161
cg00134539	21	43824071	UBASH3A	no	COPD, FEV1, FEV1pFVC	22161163	NA	6.92X10-09	-0.2 (-0.23)	0.3966	+--	0.076	0 (-0.03)	0.9266	+--	0.008	-0.26 (-0.26)	0.3203	---	0.603
cg20720686	7	75582881	POR	no	COPD, FEV1, FEV1pFVC	22161163	NA	5.49X10-21	0.06 (-0.2)	0.7819	+-+	0.694	0 (-0.03)	0.9375	-++	0.65	0.01 (-0.23)	0.9697	+-+	0.667
cg22566906	12	52399713	GRASP	no	COPD, FEV1, FEV1pFVC	22161163	NA	1.90X10-25	0.03 (-0.39)	0.9421	+-+	0.281	0 (-0.06)	0.95	+-+	0.782	0.29 (-0.44)	0.5141	+-+	0.508
cg24921089	11	10472840	AMPD3	no	COPD, FEV1, FEV1pFVC	22161163	NA	4.76X10-11	0.21 (-0.51)	0.6759	++-	0.364	0 (-0.07)	0.9533	+--	0.25	0.34 (-0.57)	0.5502	++-	0.692
cg17356733	21	34774627	IFNGR2	no	COPD, FEV1, FEV1pFVC	22161163	NA	6.21X10-29	0.8 (-0.53)	0.13	+++	0.734	0 (-0.08)	0.9557	-+-	0.121	0.99 (-0.59)	0.094	+++	0.512
cg00974864	1	161601053	FCGR3B	no	COPD, FEV1, FEV1pFVC	22161163	NA	1.71X10-27	-0.07 (-0.34)	0.8391	--+	0.511	0 (-0.05)	0.9565	-++	0.732	0.05 (-0.39)	0.8878	--+	0.466
cg08700306	19	33686390	LRP3	yes	COPD, FEV1, FEV1pFVC	22161163	NA	1.12X10-32	-0.47 (-0.41)	0.2515	---	0.769	0 (-0.06)	0.962	+--	0.534	-0.53 (-0.46)	0.2507	---	0.777
cg06147863	11	47400113	SPI1	no	COPD, FEV1, FEV1pFVC	22161163	NA	1.42X10-13	0.62 (-0.48)	0.1917	+-+	0.336	0 (-0.07)	0.9626	-+-	0.726	0.87 (-0.54)	0.107	+-+	0.146
cg08525145	1	155911361	RXFP4	no	COPD, FEV1, FEV1pFVC	22161163	NA	1.05X10-18	0.25 (-0.56)	0.6549	++-	0.859	0 (-0.08)	0.9639	-+-	0.466	0.54 (-0.63)	0.3879	+-+	0.638
cg25832796	14	24038103	JPH4	no	COPD, FEV1, FEV1pFVC	22161163	NA	1.15X10-31	-0.3 (-0.37)	0.4109	+--	0.577	0 (-0.05)	0.9659	+--	0.109	-0.34 (-0.41)	0.4084	---	0.764
cg15880738	11	118215112	CD3G	no	COPD, FEV1, FEV1pFVC	22161163	NA	2.00X10-24	0.11 (-0.58)	0.8454	-+-	0.588	0 (-0.08)	0.9705	-+-	0.215	0.16 (-0.66)	0.8028	+-+	0.971
cg25634666	11	71846788	FOLR3	no	COPD, FEV1, FEV1pFVC	22161163	NA	5.42X10-31	-0.47 (-0.37)	0.199	---	0.314	0 (-0.05)	0.972	--+	0.19	-0.65 (-0.42)	0.1219	-+-	0.291
cg23889010	20	43882990	SLPI	no	COPD, FEV1, FEV1pFVC	22161163	NA	6.40X10-24	-0.33 (-0.52)	0.5325	--+	0.63	0 (-0.08)	0.9746	++-	0.831	-0.2 (-0.59)	0.7392	-++	0.263
cg14654385	11	63973006	FERMT3	no	COPD, FEV1, FEV1pFVC	22161163	NA	4.59X10-30	-0.27 (-0.35)	0.4373	+--	0.373	0 (-0.05)	0.9781	++-	0.478	-0.27 (-0.39)	0.5006	--+	0.378
cg16158874	19	46095562	GPR4	no	COPD, FEV1, FEV1pFVC	22161163	NA	3.97X10-06	-0.11 (-0.46)	0.809	-+-	0.922	0 (-0.07)	0.982	-+-	0.701	-0.13 (-0.52)	0.8045	---	0.955
cg05681757	12	32655034	FGD4	no	COPD, FEV1, FEV1pFVC	22161163	NA	8.82X10-17	-0.35 (-0.47)	0.4584	--+	0.644	0 (-0.07)	0.9885	+-+	0.918	-0.41 (-0.53)	0.4376	--+	0.534
cg03559389	10	679322	DIP2C	no	FEV1pFVC	28621160	8.1e-08	NA	-0.04 (-0.34)	0.9167	--+	0.093	0 (-0.05)	0.9904	--+	0.318	0 (-0.38)	0.9956	--+	0.374
